# Supplementary material for: A mutation in mouse Krüppel-like factor 15 alters the gut microbiome and response to obesogenic diet
Source: PLoS One. 2019 Sep 25;14(9):e0222536. doi: 10.1371/journal.pone.0222536 (PMC6760833; doi:10.1371/journal.pone.0222536)
Supplement: S2 File — (XLSX) [file pone.0222536.s010.xlsx]

## Sheet: Sheet1
	Figure	Measure	Sex	Diet	Genotype	contrast	t.ratio	p.value
1	Figure2A	Cholesterol	F	Chow	.	B6 - HLB444	3.53562	0.0102644
2	Figure2A	Cholesterol	M	Chow	.	B6 - HLB444	1.61156	0.542319
3	Figure2A	Cholesterol	F	HF	.	B6 - HLB444	1.5847	0.559238
4	Figure2A	Cholesterol	M	HF	.	B6 - HLB444	0.974976	0.893548
5	Figure2A	Cholesterol	.	Chow	B6	F - M	-2.13935	0.251635
6	Figure2A	Cholesterol	.	Chow	HLB444	F - M	-4.76841	0.000272303
7	Figure2A	Cholesterol	.	HF	B6	F - M	-3.16941	0.0269263
8	Figure2A	Cholesterol	.	HF	HLB444	F - M	-4.41568	0.000804092
9	Figure2A	Cholesterol	F	.	B6	Chow - HF	-7.2104	1.12e-07
10	Figure2A	Cholesterol	F	.	HLB444	Chow - HF	-9.41147	1.28e-10
11	Figure2A	Cholesterol	M	.	B6	Chow - HF	-8.24045	4.42e-09
12	Figure2A	Cholesterol	M	.	HLB444	Chow - HF	-11.4972	8.4e-13
1	Figure2A	HDL	F	Chow	.	B6 - HLB444	5.24985	6e-05
2	Figure2A	HDL	M	Chow	.	B6 - HLB444	4.23679	0.00137707
3	Figure2A	HDL	F	HF	.	B6 - HLB444	3.43312	0.0135385
4	Figure2A	HDL	M	HF	.	B6 - HLB444	3.9795	0.00293758
5	Figure2A	HDL	.	Chow	B6	F - M	-4.03381	0.00250778
6	Figure2A	HDL	.	Chow	HLB444	F - M	-6.13783	3.49e-06
7	Figure2A	HDL	.	HF	B6	F - M	-7.46693	4.97e-08
8	Figure2A	HDL	.	HF	HLB444	F - M	-8.38	2.87e-09
9	Figure2A	HDL	F	.	B6	Chow - HF	-6.83043	3.77e-07
10	Figure2A	HDL	F	.	HLB444	Chow - HF	-8.79823	8.02e-10
11	Figure2A	HDL	M	.	B6	Chow - HF	-10.2635	1.13e-11
12	Figure2A	HDL	M	.	HLB444	Chow - HF	-13.7616	4.67e-13
1	Figure2A	Cholesterol/HDL Ratio	F	Chow	.	B6 - HLB444	-0.274378	0.00170306
2	Figure2A	Cholesterol/HDL Ratio	M	Chow	.	B6 - HLB444	-0.197848	0.0255367
3	Figure2A	Cholesterol/HDL Ratio	F	HF	.	B6 - HLB444	-0.181786	0.0936867
4	Figure2A	Cholesterol/HDL Ratio	M	HF	.	B6 - HLB444	-0.130527	0.246509
5	Figure2A	Cholesterol/HDL Ratio	.	Chow	B6	F - M	0.138701	0.309285
6	Figure2A	Cholesterol/HDL Ratio	.	Chow	HLB444	F - M	0.215231	0.00721752
7	Figure2A	Cholesterol/HDL Ratio	.	HF	B6	F - M	0.230602	0.0168053
8	Figure2A	Cholesterol/HDL Ratio	.	HF	HLB444	F - M	0.281861	0.000398534
9	Figure2A	Cholesterol/HDL Ratio	F	.	B6	Chow - HF	-0.0737306	0.853524
10	Figure2A	Cholesterol/HDL Ratio	F	.	HLB444	Chow - HF	0.0188618	0.999253
11	Figure2A	Cholesterol/HDL Ratio	M	.	B6	Chow - HF	0.0181704	0.999474
12	Figure2A	Cholesterol/HDL Ratio	M	.	HLB444	Chow - HF	0.0854923	0.538682
1	Figure2A	Triglycerides	F	Chow	.	B6 - HLB444	-1.27848	0.747149
2	Figure2A	Triglycerides	M	Chow	.	B6 - HLB444	-1.6542	0.515611
3	Figure2A	Triglycerides	F	HF	.	B6 - HLB444	0.964121	0.897606
4	Figure2A	Triglycerides	M	HF	.	B6 - HLB444	-0.649019	0.976828
5	Figure2A	Triglycerides	.	Chow	B6	F - M	-1.82427	0.412873
6	Figure2A	Triglycerides	.	Chow	HLB444	F - M	-2.44907	0.140553
7	Figure2A	Triglycerides	.	HF	B6	F - M	-1.77701	0.44062
8	Figure2A	Triglycerides	.	HF	HLB444	F - M	-3.75716	0.00555171
9	Figure2A	Triglycerides	F	.	B6	Chow - HF	1.04919	0.863432
10	Figure2A	Triglycerides	F	.	HLB444	Chow - HF	3.38132	0.0155411
11	Figure2A	Triglycerides	M	.	B6	Chow - HF	1.09645	0.842172
12	Figure2A	Triglycerides	M	.	HLB444	Chow - HF	2.62288	0.0976983
1	Figure2A	Glucose	F	Chow	.	B6 - HLB444	2.00784	0.31532
2	Figure2A	Glucose	M	Chow	.	B6 - HLB444	4.20869	0.00171317
3	Figure2A	Glucose	F	HF	.	B6 - HLB444	6.34736	2.75e-06
4	Figure2A	Glucose	M	HF	.	B6 - HLB444	6.07903	6.23e-06
5	Figure2A	Glucose	.	Chow	B6	F - M	-0.377205	0.99754
6	Figure2A	Glucose	.	Chow	HLB444	F - M	1.32902	0.717827
7	Figure2A	Glucose	.	HF	B6	F - M	-1.13162	0.825158
8	Figure2A	Glucose	.	HF	HLB444	F - M	-2.94065	0.0491186
9	Figure2A	Glucose	F	.	B6	Chow - HF	-4.87223	0.000243513
10	Figure2A	Glucose	F	.	HLB444	Chow - HF	0.271142	0.999407
11	Figure2A	Glucose	M	.	B6	Chow - HF	-5.62664	2.48e-05
12	Figure2A	Glucose	M	.	HLB444	Chow - HF	-5.28326	7.05e-05
1	Figure2B	Mean Glucose, T0	F	Chow	.	B6 - HLB444	1.57508	0.565312
2	Figure2B	Mean Glucose, T0	M	Chow	.	B6 - HLB444	2.1749	0.236445
3	Figure2B	Mean Glucose, T0	F	HF	.	B6 - HLB444	3.52941	0.0104395
4	Figure2B	Mean Glucose, T0	M	HF	.	B6 - HLB444	4.0424	0.00244561
5	Figure2B	Mean Glucose, T0	.	Chow	B6	F - M	0.462032	0.994233
6	Figure2B	Mean Glucose, T0	.	Chow	HLB444	F - M	1.07088	0.853869
7	Figure2B	Mean Glucose, T0	.	HF	B6	F - M	2.56e-16	1
8	Figure2B	Mean Glucose, T0	.	HF	HLB444	F - M	0.040424	1
9	Figure2B	Mean Glucose, T0	F	.	B6	Chow - HF	-1.79679	0.428915
10	Figure2B	Mean Glucose, T0	F	.	HLB444	Chow - HF	0.234586	0.999686
11	Figure2B	Mean Glucose, T0	M	.	B6	Chow - HF	-2.25882	0.203136
12	Figure2B	Mean Glucose, T0	M	.	HLB444	Chow - HF	-0.851481	0.934368
1	Figure2C	GTT AUC	F	Chow	.	B6 - HLB444	1.8875	0.376997
2	Figure2C	GTT AUC	M	Chow	.	B6 - HLB444	1.92798	0.354873
3	Figure2C	GTT AUC	F	HF	.	B6 - HLB444	2.35011	0.170923
4	Figure2C	GTT AUC	M	HF	.	B6 - HLB444	1.9737	0.33074
5	Figure2C	GTT AUC	.	Chow	B6	F - M	-1.49811	0.613894
6	Figure2C	GTT AUC	.	Chow	HLB444	F - M	-1.83554	0.406365
7	Figure2C	GTT AUC	.	HF	B6	F - M	-1.7513	0.456006
8	Figure2C	GTT AUC	.	HF	HLB444	F - M	-2.67686	0.086834
9	Figure2C	GTT AUC	F	.	B6	Chow - HF	-1.57647	0.564434
10	Figure2C	GTT AUC	F	.	HLB444	Chow - HF	-1.07946	0.849995
11	Figure2C	GTT AUC	M	.	B6	Chow - HF	-1.82967	0.409752
12	Figure2C	GTT AUC	M	.	HLB444	Chow - HF	-2.37784	0.161948
1	Figure2D	Insulin	F	Chow	.	B6 - HLB444	3.09698	0.0316613
2	Figure2D	Insulin	M	Chow	.	B6 - HLB444	2.66841	0.0875068
3	Figure2D	Insulin	F	HF	.	B6 - HLB444	6.88517	2.48e-07
4	Figure2D	Insulin	M	HF	.	B6 - HLB444	10.2225	7.99e-12
5	Figure2D	Insulin	.	Chow	B6	F - M	-1.06006	0.858783
6	Figure2D	Insulin	.	Chow	HLB444	F - M	-1.18822	0.796718
7	Figure2D	Insulin	.	HF	B6	F - M	-3.63643	0.00750279
8	Figure2D	Insulin	.	HF	HLB444	F - M	-1.33678	0.713146
9	Figure2D	Insulin	F	.	B6	Chow - HF	-6.64815	5.42e-07
10	Figure2D	Insulin	F	.	HLB444	Chow - HF	-1.0717	0.853603
11	Figure2D	Insulin	M	.	B6	Chow - HF	-8.08685	5.01e-09
12	Figure2D	Insulin	M	.	HLB444	Chow - HF	-1.64105	0.523443
1	Figure2D	Leptin	F	Chow	.	B6 - HLB444	1.71884	0.475201
2	Figure2D	Leptin	M	Chow	.	B6 - HLB444	0.132908	0.999974
3	Figure2D	Leptin	F	HF	.	B6 - HLB444	4.71612	0.000293915
4	Figure2D	Leptin	M	HF	.	B6 - HLB444	8.05312	5.58e-09
5	Figure2D	Leptin	.	Chow	B6	F - M	0.726408	0.964024
6	Figure2D	Leptin	.	Chow	HLB444	F - M	-0.760164	0.957163
7	Figure2D	Leptin	.	HF	B6	F - M	-1.1479	0.817388
8	Figure2D	Leptin	.	HF	HLB444	F - M	1.39075	0.680565
9	Figure2D	Leptin	F	.	B6	Chow - HF	-7.14844	1.05e-07
10	Figure2D	Leptin	F	.	HLB444	Chow - HF	-2.52399	0.119505
11	Figure2D	Leptin	M	.	B6	Chow - HF	-7.6967	1.76e-08
12	Figure2D	Leptin	M	.	HLB444	Chow - HF	-0.685262	0.971336
1	Figure3B	% Start Weight	F	Chow	.	B6 - HLB444	-1.21836	0.995429
2	Figure3B	% Start Weight	M	Chow	.	B6 - HLB444	0.303503	0.999986
3	Figure3B	% Start Weight	F	HF	.	B6 - HLB444	12.6237	0.00102002
4	Figure3B	% Start Weight	M	HF	.	B6 - HLB444	24.4245	9.48153e-11
5	Figure3B	% Start Weight	.	Chow	B6	F - M	-3.80794	0.729983
6	Figure3B	% Start Weight	.	Chow	HLB444	F - M	-2.28607	0.913253
7	Figure3B	% Start Weight	.	HF	B6	F - M	-10.9718	0.00536322
8	Figure3B	% Start Weight	.	HF	HLB444	F - M	0.82895	0.998745
9	Figure3B	% Start Weight	F	.	B6	Chow - HF	-17.5095	5.17736e-06
10	Figure3B	% Start Weight	F	.	HLB444	Chow - HF	-3.6674	0.725454
11	Figure3B	% Start Weight	M	.	B6	Chow - HF	-24.6733	2.13613e-09
12	Figure3B	% Start Weight	M	.	HLB444	Chow - HF	-0.552384	0.999607
1	Figure3C	% Body Fat, 0 Weeks	F	Chow	.	B6 - HLB444	0.543231	0.995566
2	Figure3C	% Body Fat, 0 Weeks	M	Chow	.	B6 - HLB444	0.96074	0.944104
3	Figure3C	% Body Fat, 0 Weeks	F	HF	.	B6 - HLB444	7.25358	2.3152e-05
4	Figure3C	% Body Fat, 0 Weeks	M	HF	.	B6 - HLB444	-2.21035	0.360682
5	Figure3C	% Body Fat, 0 Weeks	.	Chow	B6	F - M	2.807	0.2482
6	Figure3C	% Body Fat, 0 Weeks	.	Chow	HLB444	F - M	3.22451	0.0535488
7	Figure3C	% Body Fat, 0 Weeks	.	HF	B6	F - M	9.38083	1.25093e-07
8	Figure3C	% Body Fat, 0 Weeks	.	HF	HLB444	F - M	-0.083098	0.999998
9	Figure3C	% Body Fat, 0 Weeks	F	.	B6	Chow - HF	-7.71596	7.44621e-06
10	Figure3C	% Body Fat, 0 Weeks	F	.	HLB444	Chow - HF	-1.00561	0.947088
11	Figure3C	% Body Fat, 0 Weeks	M	.	B6	Chow - HF	-1.14213	0.927892
12	Figure3C	% Body Fat, 0 Weeks	M	.	HLB444	Chow - HF	-4.31322	0.00115866
1	Figure3C	% Body Fat, 7 Weeks	F	Chow	.	B6 - HLB444	-0.0220276	1
2	Figure3C	% Body Fat, 7 Weeks	M	Chow	.	B6 - HLB444	3.4865	0.126065
3	Figure3C	% Body Fat, 7 Weeks	F	HF	.	B6 - HLB444	9.07716	8.20066e-06
4	Figure3C	% Body Fat, 7 Weeks	M	HF	.	B6 - HLB444	11.2186	4.56997e-09
5	Figure3C	% Body Fat, 7 Weeks	.	Chow	B6	F - M	0.682596	0.995231
6	Figure3C	% Body Fat, 7 Weeks	.	Chow	HLB444	F - M	4.19112	0.0265274
7	Figure3C	% Body Fat, 7 Weeks	.	HF	B6	F - M	-1.75882	0.822293
8	Figure3C	% Body Fat, 7 Weeks	.	HF	HLB444	F - M	0.382654	0.999315
9	Figure3C	% Body Fat, 7 Weeks	F	.	B6	Chow - HF	-13.2039	1.74762e-09
10	Figure3C	% Body Fat, 7 Weeks	F	.	HLB444	Chow - HF	-4.10475	0.0699063
11	Figure3C	% Body Fat, 7 Weeks	M	.	B6	Chow - HF	-15.6453	1.66769e-11
12	Figure3C	% Body Fat, 7 Weeks	M	.	HLB444	Chow - HF	-7.91321	6.44541e-07
1	Figure4B	Liver Triglycerides	NA	Chow	.	B6 - HLB444	0.25614	0.981615
2	Figure4B	Liver Triglycerides	NA	HF	.	B6 - HLB444	6.8712	2.56352e-07
3	Figure4B	Liver Triglycerides	NA	.	B6	Chow - HF	-6.00284	3.33696e-06
4	Figure4B	Liver Triglycerides	NA	.	HLB444	Chow - HF	-0.92644	0.698687
