# Supplementary material for: A mutation in mouse Krüppel-like factor 15 alters the gut microbiome and response to obesogenic diet
Source: PLoS One. 2019 Sep 25;14(9):e0222536. doi: 10.1371/journal.pone.0222536 (PMC6760833; doi:10.1371/journal.pone.0222536)
Supplement: S3 File — (XLSX) [file pone.0222536.s011.xlsx]

## Sheet: EulerOTUs_taxa
Dataset S2. Euler Diagram OTUs
B6					HLB					Shared B6 & HLB
↑ 17	↓ 9	↑ 10	↑ ↑ 2	↓ ↑ 13	↑ 25	--	↑ 9	↑ ↑ 1	↓ ↑ 7	↑ 11	↓ 3	n.s. 224
↑ HFD	↓ HFD	↑ Baseline (Ch)	↑ HFD & ↑ Baseline (Ch)	↓ HFD & ↑ Baseline (Ch)	↑ HFD	↓ HFD	↑ Baseline (Ch)	↑ HFD & Baseline (Ch)	↓ HFD & ↑ Baseline (Ch)	↑ HFD	↓ HFD	in comparisons shown
OTU_1;Bacteria;Bacteroidetes;Bacteroidia;Bacteroidales;Porphyromonadaceae;unclassified_Porphyromonadaceae	OTU_3;Bacteria;Bacteroidetes;Bacteroidia;Bacteroidales;Porphyromonadaceae;unclassified_Porphyromonadaceae	OTU_45;Bacteria;Firmicutes;Clostridia;Clostridiales;Ruminococcaceae;unclassified_Ruminococcaceae	OTU_25;Bacteria;Firmicutes;Clostridia;Clostridiales;Ruminococcaceae;unclassified_Ruminococcaceae	OTU_14;Bacteria;Bacteroidetes;Bacteroidia;Bacteroidales;Porphyromonadaceae;Barnesiella	OTU_11;Bacteria;Firmicutes;Clostridia;Clostridiales;Ruminococcaceae;Oscillibacter		OTU_6;Bacteria;Bacteroidetes;Bacteroidia;Bacteroidales;Porphyromonadaceae;unclassified_Porphyromonadaceae	OTU_65;Bacteria;Firmicutes;Clostridia;Clostridiales;Ruminococcaceae;Pseudoflavonifractor	OTU_8;Bacteria;Bacteroidetes;Bacteroidia;Bacteroidales;Porphyromonadaceae;Barnesiella	OTU_2;Bacteria;Bacteroidetes;Bacteroidia;Bacteroidales;Porphyromonadaceae;unclassified_Porphyromonadaceae	OTU_19;Bacteria;Bacteroidetes;Bacteroidia;Bacteroidales;Porphyromonadaceae;unclassified_Porphyromonadaceae	OTU_4;Bacteria;Firmicutes;Clostridia;Clostridiales;Clostridiaceae 1;Clostridium sensu stricto
OTU_10;Bacteria;Verrucomicrobia;Verrucomicrobiae;Verrucomicrobiales;Verrucomicrobiaceae;Akkermansia	OTU_7;Bacteria;Bacteroidetes;Bacteroidia;Bacteroidales;Porphyromonadaceae;unclassified_Porphyromonadaceae	OTU_86;Bacteria;Firmicutes;Clostridia;Clostridiales;Ruminococcaceae;Anaerotruncus	OTU_115;Bacteria;Firmicutes;Clostridia;Clostridiales;Ruminococcaceae;unclassified_Ruminococcaceae	OTU_16;Bacteria;Bacteroidetes;Bacteroidia;Bacteroidales;Porphyromonadaceae;unclassified_Porphyromonadaceae	OTU_13;Bacteria;Firmicutes;Clostridia;Clostridiales;Lachnospiraceae;Eisenbergiella		OTU_9;Bacteria;Bacteroidetes;Bacteroidia;Bacteroidales;Porphyromonadaceae;unclassified_Porphyromonadaceae		OTU_29;Bacteria;Bacteroidetes;Bacteroidia;Bacteroidales;Porphyromonadaceae;Barnesiella	OTU_31;Bacteria;Firmicutes;Clostridia;Clostridiales;Peptococcaceae 1;Desulfonispora	OTU_186;Bacteria;Firmicutes;Clostridia;Clostridiales;Ruminococcaceae;Ruminococcus	OTU_5;Bacteria;Firmicutes;Erysipelotrichia;Erysipelotrichales;Erysipelotrichaceae;Holdemanella
OTU_24;Bacteria;Firmicutes;Clostridia;Clostridiales;Ruminococcaceae;Oscillibacter	OTU_68;Bacteria;Firmicutes;Clostridia;Clostridiales;Lachnospiraceae;unclassified_Lachnospiraceae	OTU_97;Bacteria;Firmicutes;Clostridia;Clostridiales;Ruminococcaceae;unclassified_Ruminococcaceae		OTU_17;Bacteria;Bacteroidetes;Bacteroidia;Bacteroidales;unclassified_Bacteroidales;unclassified_Bacteroidales	OTU_18;Bacteria;Firmicutes;Clostridia;Clostridiales;Lachnospiraceae;Fusicatenibacter		OTU_20;Bacteria;Bacteroidetes;Bacteroidia;Bacteroidales;Porphyromonadaceae;unclassified_Porphyromonadaceae		OTU_32;Bacteria;Firmicutes;Clostridia;Clostridiales;Lachnospiraceae;Eisenbergiella	OTU_39;Bacteria;Firmicutes;Clostridia;Clostridiales;Lachnospiraceae;Clostridium XlVb	OTU_200;Bacteria;Bacteroidetes;Bacteroidia;Bacteroidales;Porphyromonadaceae;unclassified_Porphyromonadaceae	OTU_12;Bacteria;Firmicutes;Erysipelotrichia;Erysipelotrichales;Erysipelotrichaceae;Allobaculum
OTU_85;Bacteria;Firmicutes;Clostridia;Clostridiales;Lachnospiraceae;unclassified_Lachnospiraceae	OTU_73;Bacteria;Firmicutes;Clostridia;Clostridiales;Lachnospiraceae;unclassified_Lachnospiraceae	OTU_118;Bacteria;Firmicutes;Clostridia;Clostridiales;Lachnospiraceae;Lactonifactor		OTU_35;Bacteria;Firmicutes;Clostridia;Clostridiales;Ruminococcaceae;Intestinimonas	OTU_33;Bacteria;Firmicutes;Clostridia;Clostridiales;Lachnospiraceae;unclassified_Lachnospiraceae		OTU_37;Bacteria;Firmicutes;Clostridia;Clostridiales;Ruminococcaceae;Oscillibacter		OTU_51;Bacteria;Firmicutes;Clostridia;Clostridiales;Lachnospiraceae;Murimonas	OTU_40;Bacteria;Firmicutes;Clostridia;Clostridiales;Ruminococcaceae;Oscillibacter		OTU_15;Bacteria;Firmicutes;Clostridia;Clostridiales;Ruminococcaceae;unclassified_Ruminococcaceae
OTU_87;Bacteria;Firmicutes;Clostridia;Clostridiales;Lachnospiraceae;unclassified_Lachnospiraceae	OTU_78;Bacteria;Firmicutes;Clostridia;Clostridiales;Lachnospiraceae;Butyrivibrio	OTU_128;Bacteria;Firmicutes;unclassified_Firmicutes;unclassified_Firmicutes;unclassified_Firmicutes;unclassified_Firmicutes		OTU_41;Bacteria;Firmicutes;Clostridia;Clostridiales;Lachnospiraceae;Marvinbryantia	OTU_38;Bacteria;Firmicutes;Clostridia;Clostridiales;Ruminococcaceae;Anaerotruncus		OTU_67;Bacteria;Actinobacteria;Actinobacteria;Coriobacteriales;Coriobacteriaceae;Olsenella		OTU_98;Bacteria;Bacteroidetes;Bacteroidia;Bacteroidales;Porphyromonadaceae;unclassified_Porphyromonadaceae	OTU_48;Bacteria;Firmicutes;Clostridia;Clostridiales;Lachnospiraceae;Coprococcus		OTU_21;Bacteria;Firmicutes;Clostridia;Clostridiales;Lachnospiraceae;unclassified_Lachnospiraceae
OTU_88;Bacteria;Firmicutes;Clostridia;Clostridiales;Ruminococcaceae;unclassified_Ruminococcaceae	OTU_174;Bacteria;Firmicutes;Clostridia;Clostridiales;Lachnospiraceae;Clostridium XlVa	OTU_132;Bacteria;Firmicutes;Clostridia;Clostridiales;Ruminococcaceae;Oscillibacter		OTU_116;Bacteria;Firmicutes;Clostridia;Clostridiales;Ruminococcaceae;Ruminococcus	OTU_43;Bacteria;Firmicutes;Clostridia;Clostridiales;Lachnospiraceae;unclassified_Lachnospiraceae		OTU_143;Bacteria;Firmicutes;Clostridia;Clostridiales;Lachnospiraceae;unclassified_Lachnospiraceae		OTU_198;Bacteria;Firmicutes;Clostridia;Clostridiales;Lachnospiraceae;Eisenbergiella	OTU_54;Bacteria;Firmicutes;Clostridia;Clostridiales;Lachnospiraceae;Acetatifactor		OTU_23;Bacteria;Firmicutes;Clostridia;Clostridiales;Ruminococcaceae;Oscillibacter
OTU_91;Bacteria;Firmicutes;Clostridia;Clostridiales;Lachnospiraceae;unclassified_Lachnospiraceae	OTU_223;Bacteria;Firmicutes;Clostridia;Clostridiales;Lachnospiraceae;unclassified_Lachnospiraceae	OTU_183;Bacteria;Firmicutes;Clostridia;Clostridiales;Lachnospiraceae;unclassified_Lachnospiraceae		OTU_184;Bacteria;Firmicutes;Clostridia;Clostridiales;Lachnospiraceae;Clostridium XlVa	OTU_52;Bacteria;Firmicutes;Clostridia;Clostridiales;Ruminococcaceae;Intestinimonas		OTU_158;Bacteria;Firmicutes;Clostridia;Clostridiales;Ruminococcaceae;unclassified_Ruminococcaceae		OTU_212;Bacteria;Firmicutes;Clostridia;Clostridiales;Lachnospiraceae;unclassified_Lachnospiraceae	OTU_71;Bacteria;Firmicutes;Clostridia;Clostridiales;Ruminococcaceae;Flavonifractor		OTU_26;Bacteria;Bacteroidetes;Bacteroidia;Bacteroidales;Porphyromonadaceae;Barnesiella
OTU_94;Bacteria;Firmicutes;Clostridia;Clostridiales;Ruminococcaceae;Flavonifractor	OTU_226;Bacteria;Firmicutes;Clostridia;Clostridiales;Ruminococcaceae;Anaerotruncus	OTU_278;Bacteria;Firmicutes;Clostridia;Clostridiales;Ruminococcaceae;Intestinimonas		OTU_197;Bacteria;Firmicutes;Clostridia;Clostridiales;Ruminococcaceae;unclassified_Ruminococcaceae	OTU_58;Bacteria;Firmicutes;Clostridia;Clostridiales;Ruminococcaceae;Oscillibacter		OTU_231;Bacteria;Firmicutes;Clostridia;Clostridiales;Ruminococcaceae;unclassified_Ruminococcaceae			OTU_83;Bacteria;Firmicutes;Bacilli;Lactobacillales;Streptococcaceae;Lactococcus		OTU_28;Bacteria;Firmicutes;Clostridia;Clostridiales;Ruminococcaceae;Intestinimonas
OTU_101;Bacteria;Firmicutes;Clostridia;Clostridiales;Lachnospiraceae;Coprococcus	OTU_323;Bacteria;Firmicutes;Clostridia;Clostridiales;Lachnospiraceae;unclassified_Lachnospiraceae	OTU_308;Bacteria;Firmicutes;Clostridia;Clostridiales;Lachnospiraceae;unclassified_Lachnospiraceae		OTU_207;Bacteria;Firmicutes;Clostridia;Clostridiales;Lachnospiraceae;unclassified_Lachnospiraceae	OTU_90;Bacteria;Firmicutes;Clostridia;Clostridiales;Ruminococcaceae;unclassified_Ruminococcaceae		OTU_234;Bacteria;Firmicutes;Clostridia;Clostridiales;Ruminococcaceae;Oscillibacter			OTU_84;Bacteria;Firmicutes;Clostridia;Clostridiales;Ruminococcaceae;Oscillibacter		OTU_30;Bacteria;Firmicutes;Clostridia;Clostridiales;Lachnospiraceae;unclassified_Lachnospiraceae
OTU_111;Bacteria;Firmicutes;Clostridia;Clostridiales;Ruminococcaceae;unclassified_Ruminococcaceae		OTU_317;Bacteria;Firmicutes;Clostridia;Clostridiales;Lachnospiraceae;unclassified_Lachnospiraceae		OTU_221;Bacteria;Firmicutes;Clostridia;Clostridiales;Lachnospiraceae;unclassified_Lachnospiraceae	OTU_100;Bacteria;Firmicutes;Clostridia;Clostridiales;Ruminococcaceae;Pseudoflavonifractor					OTU_133;Bacteria;Firmicutes;Clostridia;Clostridiales;Lachnospiraceae;Lachnospiracea_incertae_sedis		OTU_34;Bacteria;Firmicutes;Bacilli;Lactobacillales;Lactobacillaceae;Lactobacillus
OTU_146;Bacteria;Firmicutes;Clostridia;Clostridiales;Lachnospiraceae;Clostridium XlVa				OTU_238;Bacteria;Firmicutes;Clostridia;Clostridiales;Lachnospiraceae;unclassified_Lachnospiraceae	OTU_104;Bacteria;Firmicutes;Clostridia;Clostridiales;Lachnospiraceae;unclassified_Lachnospiraceae					OTU_151;Bacteria;Firmicutes;Clostridia;Clostridiales;Lachnospiraceae;unclassified_Lachnospiraceae		OTU_36;Bacteria;Firmicutes;Clostridia;Clostridiales;Lachnospiraceae;unclassified_Lachnospiraceae
OTU_155;Bacteria;Firmicutes;Bacilli;Lactobacillales;Lactobacillaceae;Lactobacillus				OTU_256;Bacteria;Firmicutes;unclassified_Firmicutes;unclassified_Firmicutes;unclassified_Firmicutes;unclassified_Firmicutes	OTU_112;Bacteria;Firmicutes;Clostridia;Clostridiales;Ruminococcaceae;Oscillibacter							OTU_42;Bacteria;Firmicutes;Clostridia;Clostridiales;Lachnospiraceae;unclassified_Lachnospiraceae
OTU_156;Bacteria;Firmicutes;Clostridia;Clostridiales;Lachnospiraceae;Murimonas				OTU_337;Bacteria;Bacteroidetes;Bacteroidia;Bacteroidales;Porphyromonadaceae;unclassified_Porphyromonadaceae	OTU_114;Bacteria;Firmicutes;Clostridia;Clostridiales;Ruminococcaceae;unclassified_Ruminococcaceae							OTU_44;Bacteria;Firmicutes;Clostridia;Clostridiales;Ruminococcaceae;Oscillibacter
OTU_157;Bacteria;Firmicutes;Clostridia;Clostridiales;Lachnospiraceae;Clostridium XlVa					OTU_120;Bacteria;Firmicutes;Clostridia;Clostridiales;Ruminococcaceae;unclassified_Ruminococcaceae							OTU_46;Bacteria;Bacteroidetes;Bacteroidia;Bacteroidales;Porphyromonadaceae;unclassified_Porphyromonadaceae
OTU_160;Bacteria;Firmicutes;unclassified_Firmicutes;unclassified_Firmicutes;unclassified_Firmicutes;unclassified_Firmicutes					OTU_138;Bacteria;Firmicutes;Clostridia;Clostridiales;Lachnospiraceae;Clostridium XlVa							OTU_47;Bacteria;Firmicutes;Clostridia;Clostridiales;Lachnospiraceae;Acetatifactor
OTU_246;Bacteria;Firmicutes;Clostridia;Clostridiales;Lachnospiraceae;Lachnospiracea_incertae_sedis					OTU_149;Bacteria;Firmicutes;Clostridia;Clostridiales;Lachnospiraceae;unclassified_Lachnospiraceae							OTU_49;Bacteria;Firmicutes;Clostridia;Clostridiales;Lachnospiraceae;Eisenbergiella
OTU_264;Bacteria;Firmicutes;Clostridia;Clostridiales;Ruminococcaceae;Intestinimonas					OTU_180;Bacteria;Firmicutes;Clostridia;Clostridiales;Clostridiales_Incertae Sedis XIII;Anaerovorax							OTU_50;Bacteria;Firmicutes;Clostridia;Clostridiales;Ruminococcaceae;Pseudoflavonifractor
					OTU_185;Bacteria;Firmicutes;Clostridia;Clostridiales;Ruminococcaceae;unclassified_Ruminococcaceae							OTU_53;Bacteria;Tenericutes;Mollicutes;Anaeroplasmatales;Anaeroplasmataceae;Anaeroplasma
					OTU_201;Bacteria;Firmicutes;Clostridia;Clostridiales;Ruminococcaceae;unclassified_Ruminococcaceae							OTU_55;Bacteria;Firmicutes;Erysipelotrichia;Erysipelotrichales;Erysipelotrichaceae;Turicibacter
					OTU_206;Bacteria;Firmicutes;Clostridia;Clostridiales;Ruminococcaceae;Butyricicoccus							OTU_56;Bacteria;Firmicutes;Clostridia;Clostridiales;Lachnospiraceae;unclassified_Lachnospiraceae
					OTU_208;Bacteria;Firmicutes;Clostridia;Clostridiales;unclassified_Clostridiales;unclassified_Clostridiales							OTU_57;Bacteria;Firmicutes;Clostridia;Clostridiales;Lachnospiraceae;Fusicatenibacter
					OTU_211;Bacteria;Firmicutes;Clostridia;Clostridiales;Lachnospiraceae;unclassified_Lachnospiraceae							OTU_59;Bacteria;Actinobacteria;Actinobacteria;Coriobacteriales;Coriobacteriaceae;Enterorhabdus
					OTU_248;Bacteria;Firmicutes;Clostridia;Clostridiales;Ruminococcaceae;Intestinimonas							OTU_60;Bacteria;Firmicutes;Clostridia;Clostridiales;Lachnospiraceae;Ruminococcus2
					OTU_260;Bacteria;Firmicutes;Clostridia;Clostridiales;Lachnospiraceae;unclassified_Lachnospiraceae							OTU_61;Bacteria;Firmicutes;Clostridia;Clostridiales;Ruminococcaceae;Oscillibacter
					OTU_267;Bacteria;Firmicutes;Clostridia;Clostridiales;Peptococcaceae 1;unclassified_Peptococcaceae 1							OTU_62;Bacteria;Firmicutes;Clostridia;Clostridiales;Ruminococcaceae;Anaerotruncus
												OTU_63;Bacteria;Firmicutes;Clostridia;Clostridiales;Ruminococcaceae;Oscillibacter
												OTU_64;Bacteria;Firmicutes;Clostridia;Clostridiales;Lachnospiraceae;Eisenbergiella
												OTU_66;Bacteria;Firmicutes;Clostridia;Clostridiales;Ruminococcaceae;unclassified_Ruminococcaceae
												OTU_69;Bacteria;Firmicutes;Clostridia;Clostridiales;Lachnospiraceae;Eisenbergiella
												OTU_70;Bacteria;Firmicutes;Clostridia;Clostridiales;Lachnospiraceae;unclassified_Lachnospiraceae
												OTU_72;Bacteria;Firmicutes;Clostridia;Clostridiales;Lachnospiraceae;unclassified_Lachnospiraceae
												OTU_74;Bacteria;Firmicutes;Clostridia;Clostridiales;Lachnospiraceae;Eisenbergiella
												OTU_75;Bacteria;Firmicutes;Clostridia;Clostridiales;Lachnospiraceae;unclassified_Lachnospiraceae
												OTU_76;Bacteria;Firmicutes;Clostridia;Clostridiales;Lachnospiraceae;unclassified_Lachnospiraceae
												OTU_77;Bacteria;Firmicutes;Clostridia;Clostridiales;Lachnospiraceae;unclassified_Lachnospiraceae
												OTU_79;Bacteria;Firmicutes;Clostridia;Clostridiales;Ruminococcaceae;Pseudoflavonifractor
												OTU_80;Bacteria;Firmicutes;Clostridia;Clostridiales;Lachnospiraceae;Acetatifactor
												OTU_81;Bacteria;Firmicutes;Clostridia;Clostridiales;Ruminococcaceae;Oscillibacter
												OTU_82;Bacteria;Firmicutes;Clostridia;Clostridiales;Lachnospiraceae;unclassified_Lachnospiraceae
												OTU_89;Bacteria;Firmicutes;Clostridia;Clostridiales;Clostridiales_Incertae Sedis XIII;Anaerovorax
												OTU_92;Bacteria;Firmicutes;Bacilli;Lactobacillales;Lactobacillaceae;Lactobacillus
												OTU_93;Bacteria;Bacteroidetes;Bacteroidia;Bacteroidales;unclassified_Bacteroidales;unclassified_Bacteroidales
												OTU_95;Bacteria;Firmicutes;Clostridia;Clostridiales;Lachnospiraceae;unclassified_Lachnospiraceae
												OTU_96;Bacteria;Firmicutes;Clostridia;Clostridiales;Lachnospiraceae;Clostridium XlVa
												OTU_99;Bacteria;Firmicutes;Clostridia;Clostridiales;Ruminococcaceae;Flavonifractor
												OTU_102;Bacteria;Firmicutes;Clostridia;Clostridiales;Lachnospiraceae;Acetatifactor
												OTU_103;Bacteria;Firmicutes;Clostridia;Clostridiales;Lachnospiraceae;unclassified_Lachnospiraceae
												OTU_105;Bacteria;Firmicutes;Clostridia;Clostridiales;Lachnospiraceae;unclassified_Lachnospiraceae
												OTU_106;Bacteria;Firmicutes;Clostridia;Clostridiales;Ruminococcaceae;Butyricicoccus
												OTU_107;Bacteria;Firmicutes;Clostridia;Clostridiales;Lachnospiraceae;Acetatifactor
												OTU_108;Bacteria;Firmicutes;Clostridia;Clostridiales;Ruminococcaceae;unclassified_Ruminococcaceae
												OTU_109;Bacteria;Firmicutes;Erysipelotrichia;Erysipelotrichales;Erysipelotrichaceae;Clostridium XVIII
												OTU_110;Bacteria;Firmicutes;Clostridia;Clostridiales;Lachnospiraceae;Clostridium XlVa
												OTU_113;Bacteria;Firmicutes;Clostridia;Clostridiales;Lachnospiraceae;unclassified_Lachnospiraceae
												OTU_117;Bacteria;Firmicutes;Clostridia;Clostridiales;Lachnospiraceae;unclassified_Lachnospiraceae
												OTU_119;Bacteria;Firmicutes;Clostridia;Clostridiales;Lachnospiraceae;unclassified_Lachnospiraceae
												OTU_121;Bacteria;Firmicutes;Clostridia;Clostridiales;Lachnospiraceae;Ruminococcus2
												OTU_122;Bacteria;Firmicutes;Clostridia;Clostridiales;Ruminococcaceae;unclassified_Ruminococcaceae
												OTU_123;Bacteria;Firmicutes;Clostridia;Clostridiales;Ruminococcaceae;Intestinimonas
												OTU_124;Bacteria;Actinobacteria;Actinobacteria;Coriobacteriales;Coriobacteriaceae;unclassified_Coriobacteriaceae
												OTU_125;Bacteria;Firmicutes;Clostridia;Clostridiales;Lachnospiraceae;Eisenbergiella
												OTU_126;Bacteria;Firmicutes;Clostridia;Clostridiales;unclassified_Clostridiales;unclassified_Clostridiales
												OTU_127;Bacteria;Firmicutes;Clostridia;Clostridiales;Lachnospiraceae;Eisenbergiella
												OTU_129;Bacteria;Firmicutes;Clostridia;Clostridiales;Ruminococcaceae;Oscillibacter
												OTU_130;Bacteria;Firmicutes;Clostridia;Clostridiales;Lachnospiraceae;Dorea
												OTU_131;Bacteria;Firmicutes;Clostridia;Clostridiales;Lachnospiraceae;Clostridium XlVa
												OTU_134;Bacteria;Firmicutes;Clostridia;Clostridiales;unclassified_Clostridiales;unclassified_Clostridiales
												OTU_135;Bacteria;Firmicutes;Clostridia;Clostridiales;Lachnospiraceae;Blautia
												OTU_136;Bacteria;Firmicutes;Clostridia;Clostridiales;Lachnospiraceae;Robinsoniella
												OTU_137;Bacteria;Firmicutes;Clostridia;Clostridiales;Lachnospiraceae;Eisenbergiella
												OTU_139;Bacteria;Firmicutes;Clostridia;Clostridiales;Ruminococcaceae;Pseudoflavonifractor
												OTU_140;Bacteria;Firmicutes;Clostridia;Clostridiales;Lachnospiraceae;unclassified_Lachnospiraceae
												OTU_141;Bacteria;Firmicutes;Clostridia;Clostridiales;Lachnospiraceae;unclassified_Lachnospiraceae
												OTU_142;Bacteria;Firmicutes;Clostridia;Clostridiales;Lachnospiraceae;unclassified_Lachnospiraceae
												OTU_144;Bacteria;Firmicutes;Clostridia;Clostridiales;Ruminococcaceae;Intestinimonas
												OTU_145;Bacteria;Firmicutes;Clostridia;Clostridiales;Ruminococcaceae;Oscillibacter
												OTU_147;Bacteria;Firmicutes;Clostridia;Clostridiales;Lachnospiraceae;unclassified_Lachnospiraceae
												OTU_148;Bacteria;Actinobacteria;Actinobacteria;Coriobacteriales;Coriobacteriaceae;Enterorhabdus
												OTU_150;Bacteria;Firmicutes;Clostridia;Clostridiales;Lachnospiraceae;Clostridium XlVa
												OTU_152;Bacteria;Firmicutes;Clostridia;Clostridiales;Lachnospiraceae;unclassified_Lachnospiraceae
												OTU_153;Bacteria;Firmicutes;Clostridia;Clostridiales;Lachnospiraceae;unclassified_Lachnospiraceae
												OTU_154;Bacteria;Firmicutes;Clostridia;Clostridiales;Lachnospiraceae;unclassified_Lachnospiraceae
												OTU_159;Bacteria;Firmicutes;Clostridia;Clostridiales;Ruminococcaceae;Anaerotruncus
												OTU_161;Bacteria;Firmicutes;Clostridia;Clostridiales;Lachnospiraceae;Fusicatenibacter
												OTU_162;Bacteria;Firmicutes;Clostridia;Clostridiales;Ruminococcaceae;Hydrogenoanaerobacterium
												OTU_163;Bacteria;Firmicutes;Clostridia;Clostridiales;Lachnospiraceae;unclassified_Lachnospiraceae
												OTU_164;Bacteria;Cyanobacteria/Chloroplast;Chloroplast;unclassified_Chloroplast;Chloroplast;Streptophyta
												OTU_165;Bacteria;Firmicutes;Erysipelotrichia;Erysipelotrichales;Erysipelotrichaceae;Coprobacillus
												OTU_166;Bacteria;Firmicutes;Clostridia;Clostridiales;Lachnospiraceae;Anaerostipes
												OTU_167;Bacteria;Firmicutes;Clostridia;Clostridiales;Lachnospiraceae;Clostridium XlVa
												OTU_168;Bacteria;Firmicutes;Clostridia;Clostridiales;Lachnospiraceae;unclassified_Lachnospiraceae
												OTU_169;Bacteria;Firmicutes;Clostridia;Clostridiales;Lachnospiraceae;Butyrivibrio
												OTU_170;Bacteria;Firmicutes;Clostridia;Clostridiales;Lachnospiraceae;unclassified_Lachnospiraceae
												OTU_171;Bacteria;Firmicutes;Clostridia;Clostridiales;Ruminococcaceae;unclassified_Ruminococcaceae
												OTU_172;Bacteria;Firmicutes;Clostridia;Clostridiales;Lachnospiraceae;unclassified_Lachnospiraceae
												OTU_173;Bacteria;Firmicutes;Clostridia;Clostridiales;Lachnospiraceae;Ruminococcus2
												OTU_175;Bacteria;Actinobacteria;Actinobacteria;Coriobacteriales;Coriobacteriaceae;Enterorhabdus
												OTU_176;Bacteria;Firmicutes;Clostridia;Clostridiales;Lachnospiraceae;Clostridium XlVa
												OTU_177;Bacteria;Firmicutes;Clostridia;Clostridiales;Ruminococcaceae;unclassified_Ruminococcaceae
												OTU_178;Bacteria;Firmicutes;Clostridia;Clostridiales;Lachnospiraceae;Eisenbergiella
												OTU_179;Bacteria;Firmicutes;Clostridia;Clostridiales;Lachnospiraceae;Clostridium XlVb
												OTU_181;Bacteria;Firmicutes;Clostridia;Clostridiales;Lachnospiraceae;unclassified_Lachnospiraceae
												OTU_182;Bacteria;Firmicutes;Clostridia;Clostridiales;Lachnospiraceae;unclassified_Lachnospiraceae
												OTU_187;Bacteria;Firmicutes;Clostridia;Clostridiales;Ruminococcaceae;Oscillibacter
												OTU_188;Bacteria;Firmicutes;Clostridia;Clostridiales;Lachnospiraceae;unclassified_Lachnospiraceae
												OTU_189;Bacteria;Cyanobacteria/Chloroplast;Chloroplast;unclassified_Chloroplast;Chloroplast;Streptophyta
												OTU_190;Bacteria;Firmicutes;Clostridia;Clostridiales;Ruminococcaceae;unclassified_Ruminococcaceae
												OTU_191;Bacteria;Firmicutes;Clostridia;Clostridiales;Lachnospiraceae;unclassified_Lachnospiraceae
												OTU_192;Bacteria;Firmicutes;Clostridia;Clostridiales;Lachnospiraceae;Ruminococcus2
												OTU_193;Bacteria;Firmicutes;Clostridia;Clostridiales;Lachnospiraceae;unclassified_Lachnospiraceae
												OTU_194;Bacteria;Firmicutes;Clostridia;Clostridiales;Lachnospiraceae;unclassified_Lachnospiraceae
												OTU_195;Bacteria;Firmicutes;Clostridia;Clostridiales;Ruminococcaceae;unclassified_Ruminococcaceae
												OTU_196;Bacteria;Firmicutes;Clostridia;Clostridiales;Lachnospiraceae;Clostridium XlVb
												OTU_199;Bacteria;Firmicutes;Clostridia;Clostridiales;Lachnospiraceae;unclassified_Lachnospiraceae
												OTU_202;Bacteria;Firmicutes;Clostridia;Clostridiales;Lachnospiraceae;unclassified_Lachnospiraceae
												OTU_203;Bacteria;Firmicutes;Clostridia;Clostridiales;Ruminococcaceae;Oscillibacter
												OTU_204;Bacteria;Firmicutes;Clostridia;Clostridiales;Lachnospiraceae;unclassified_Lachnospiraceae
												OTU_205;Bacteria;Firmicutes;Clostridia;Clostridiales;Ruminococcaceae;Pseudoflavonifractor
												OTU_209;Bacteria;Firmicutes;Clostridia;Clostridiales;Ruminococcaceae;Clostridium IV
												OTU_210;Bacteria;Firmicutes;Clostridia;Clostridiales;Ruminococcaceae;Flavonifractor
												OTU_213;Bacteria;Firmicutes;Clostridia;Clostridiales;Ruminococcaceae;Anaerotruncus
												OTU_214;Bacteria;Bacteroidetes;Bacteroidia;Bacteroidales;unclassified_Bacteroidales;unclassified_Bacteroidales
												OTU_215;Bacteria;Firmicutes;Clostridia;Clostridiales;Lachnospiraceae;unclassified_Lachnospiraceae
												OTU_216;Bacteria;Firmicutes;Clostridia;Clostridiales;Lachnospiraceae;Eisenbergiella
												OTU_217;Bacteria;Firmicutes;Clostridia;Clostridiales;Lachnospiraceae;unclassified_Lachnospiraceae
												OTU_218;Bacteria;Actinobacteria;Actinobacteria;Coriobacteriales;Coriobacteriaceae;unclassified_Coriobacteriaceae
												OTU_219;Bacteria;Firmicutes;Clostridia;Clostridiales;unclassified_Clostridiales;unclassified_Clostridiales
												OTU_220;Bacteria;Firmicutes;Clostridia;Clostridiales;Ruminococcaceae;Anaerotruncus
												OTU_222;Bacteria;Firmicutes;Clostridia;Clostridiales;Ruminococcaceae;unclassified_Ruminococcaceae
												OTU_224;Bacteria;Firmicutes;Clostridia;Clostridiales;Ruminococcaceae;Clostridium IV
												OTU_225;Bacteria;Firmicutes;Clostridia;Clostridiales;Lachnospiraceae;unclassified_Lachnospiraceae
												OTU_227;Bacteria;Firmicutes;Clostridia;Clostridiales;Lachnospiraceae;unclassified_Lachnospiraceae
												OTU_228;Bacteria;Firmicutes;Clostridia;Clostridiales;Lachnospiraceae;Clostridium XlVa
												OTU_229;Bacteria;Firmicutes;Clostridia;Clostridiales;Lachnospiraceae;unclassified_Lachnospiraceae
												OTU_230;Bacteria;Firmicutes;Clostridia;Clostridiales;Ruminococcaceae;Oscillibacter
												OTU_232;Bacteria;Firmicutes;Clostridia;Clostridiales;Ruminococcaceae;unclassified_Ruminococcaceae
												OTU_235;Bacteria;Firmicutes;Clostridia;Clostridiales;Ruminococcaceae;Oscillibacter
												OTU_236;Bacteria;Firmicutes;Clostridia;Clostridiales;Lachnospiraceae;unclassified_Lachnospiraceae
												OTU_237;Bacteria;Firmicutes;Clostridia;Clostridiales;Clostridiales_Incertae Sedis XIII;Anaerovorax
												OTU_239;Bacteria;Firmicutes;Clostridia;Clostridiales;Lachnospiraceae;unclassified_Lachnospiraceae
												OTU_240;Bacteria;Firmicutes;Clostridia;Clostridiales;Ruminococcaceae;unclassified_Ruminococcaceae
												OTU_241;Bacteria;Actinobacteria;Actinobacteria;Coriobacteriales;Coriobacteriaceae;Enterorhabdus
												OTU_242;Bacteria;Firmicutes;Clostridia;Clostridiales;Lachnospiraceae;unclassified_Lachnospiraceae
												OTU_243;Bacteria;Firmicutes;Clostridia;Clostridiales;Clostridiales_Incertae Sedis XIII;Anaerovorax
												OTU_244;Bacteria;Firmicutes;Clostridia;Clostridiales;Lachnospiraceae;unclassified_Lachnospiraceae
												OTU_245;Bacteria;Firmicutes;Clostridia;Clostridiales;Lachnospiraceae;Eisenbergiella
												OTU_247;Bacteria;Firmicutes;Clostridia;Clostridiales;Peptostreptococcaceae;Romboutsia
												OTU_249;Bacteria;Firmicutes;Clostridia;Clostridiales;Ruminococcaceae;Intestinimonas
												OTU_250;Bacteria;Firmicutes;Clostridia;Clostridiales;Ruminococcaceae;unclassified_Ruminococcaceae
												OTU_251;Bacteria;Firmicutes;Clostridia;Clostridiales;Lachnospiraceae;unclassified_Lachnospiraceae
												OTU_252;Bacteria;Firmicutes;Clostridia;Clostridiales;Catabacteriaceae;Catabacter
												OTU_253;Bacteria;Firmicutes;Clostridia;Clostridiales;Catabacteriaceae;Catabacter
												OTU_254;Bacteria;Firmicutes;Clostridia;Clostridiales;Lachnospiraceae;Clostridium XlVa
												OTU_255;Bacteria;Firmicutes;Clostridia;Clostridiales;Ruminococcaceae;unclassified_Ruminococcaceae
												OTU_257;Bacteria;Firmicutes;Clostridia;Clostridiales;Lachnospiraceae;unclassified_Lachnospiraceae
												OTU_258;Bacteria;Firmicutes;Clostridia;Clostridiales;Lachnospiraceae;unclassified_Lachnospiraceae
												OTU_259;Bacteria;Firmicutes;Clostridia;Clostridiales;Ruminococcaceae;Anaerotruncus
												OTU_261;Bacteria;Firmicutes;Clostridia;Clostridiales;Clostridiales_Incertae Sedis XIII;Anaerovorax
												OTU_262;Bacteria;Firmicutes;Clostridia;Clostridiales;Clostridiales_Incertae Sedis XIII;Anaerovorax
												OTU_263;Bacteria;Proteobacteria;Alphaproteobacteria;unclassified_Alphaproteobacteria;unclassified_Alphaproteobacteria;unclassified_Alphaproteobacteria
												OTU_265;Bacteria;Firmicutes;Clostridia;Clostridiales;Ruminococcaceae;Oscillibacter
												OTU_266;Bacteria;Firmicutes;Erysipelotrichia;Erysipelotrichales;Erysipelotrichaceae;Erysipelotrichaceae_incertae_sedis
												OTU_268;Bacteria;Firmicutes;Clostridia;Clostridiales;Lachnospiraceae;Clostridium XlVa
												OTU_269;Bacteria;Firmicutes;Clostridia;Clostridiales;Ruminococcaceae;unclassified_Ruminococcaceae
												OTU_270;Bacteria;Firmicutes;unclassified_Firmicutes;unclassified_Firmicutes;unclassified_Firmicutes;unclassified_Firmicutes
												OTU_271;Bacteria;Firmicutes;Clostridia;Clostridiales;Ruminococcaceae;unclassified_Ruminococcaceae
												OTU_272;Bacteria;Firmicutes;Clostridia;Clostridiales;unclassified_Clostridiales;unclassified_Clostridiales
												OTU_273;Bacteria;Firmicutes;Clostridia;Clostridiales;Eubacteriaceae;Anaerofustis
												OTU_274;Bacteria;Firmicutes;Clostridia;Clostridiales;Ruminococcaceae;Oscillibacter
												OTU_275;Bacteria;Firmicutes;Clostridia;Clostridiales;Lachnospiraceae;Clostridium XlVa
												OTU_276;Bacteria;Firmicutes;Clostridia;Clostridiales;unclassified_Clostridiales;unclassified_Clostridiales
												OTU_277;Bacteria;Firmicutes;Clostridia;Clostridiales;Clostridiales_Incertae Sedis XIII;Anaerovorax
												OTU_279;Bacteria;Firmicutes;Clostridia;Clostridiales;Catabacteriaceae;Catabacter
												OTU_280;Bacteria;Firmicutes;Clostridia;Clostridiales;Lachnospiraceae;unclassified_Lachnospiraceae
												OTU_281;Bacteria;Firmicutes;Clostridia;Clostridiales;Ruminococcaceae;Intestinimonas
												OTU_283;Bacteria;Firmicutes;Clostridia;Clostridiales;Ruminococcaceae;Oscillibacter
												OTU_284;Bacteria;Firmicutes;Clostridia;Clostridiales;Lachnospiraceae;Acetatifactor
												OTU_285;Bacteria;Firmicutes;Clostridia;Clostridiales;Ruminococcaceae;Intestinimonas
												OTU_286;Bacteria;Firmicutes;Clostridia;Clostridiales;unclassified_Clostridiales;unclassified_Clostridiales
												OTU_288;Bacteria;Firmicutes;Clostridia;Clostridiales;Ruminococcaceae;Oscillibacter
												OTU_289;Bacteria;Firmicutes;Clostridia;Clostridiales;Ruminococcaceae;Intestinimonas
												OTU_290;Bacteria;Firmicutes;Clostridia;Clostridiales;Lachnospiraceae;Lachnospiracea_incertae_sedis
												OTU_291;Bacteria;Firmicutes;Clostridia;Clostridiales;Lachnospiraceae;Fusicatenibacter
												OTU_292;Bacteria;Firmicutes;Clostridia;Clostridiales;Lachnospiraceae;unclassified_Lachnospiraceae
												OTU_293;Bacteria;Firmicutes;Clostridia;Clostridiales;unclassified_Clostridiales;unclassified_Clostridiales
												OTU_294;Bacteria;Firmicutes;Clostridia;Clostridiales;Peptococcaceae 1;unclassified_Peptococcaceae 1
												OTU_295;Bacteria;Firmicutes;Clostridia;Clostridiales;Lachnospiraceae;Eisenbergiella
												OTU_296;Bacteria;Firmicutes;Clostridia;Clostridiales;Lachnospiraceae;unclassified_Lachnospiraceae
												OTU_297;Bacteria;Firmicutes;Clostridia;Clostridiales;Lachnospiraceae;unclassified_Lachnospiraceae
												OTU_298;Bacteria;Firmicutes;Clostridia;Clostridiales;unclassified_Clostridiales;unclassified_Clostridiales
												OTU_299;Bacteria;Firmicutes;Clostridia;Clostridiales;Lachnospiraceae;Clostridium XlVb
												OTU_300;Bacteria;Firmicutes;Clostridia;Clostridiales;Ruminococcaceae;Anaerotruncus
												OTU_301;Bacteria;Actinobacteria;Actinobacteria;Coriobacteriales;Coriobacteriaceae;unclassified_Coriobacteriaceae
												OTU_302;Bacteria;Firmicutes;Clostridia;Clostridiales;Lachnospiraceae;Ruminococcus2
												OTU_303;Bacteria;Firmicutes;Clostridia;Clostridiales;Ruminococcaceae;unclassified_Ruminococcaceae
												OTU_304;Bacteria;Firmicutes;Clostridia;Clostridiales;Ruminococcaceae;Anaerotruncus
												OTU_305;Bacteria;Firmicutes;unclassified_Firmicutes;unclassified_Firmicutes;unclassified_Firmicutes;unclassified_Firmicutes
												OTU_306;Bacteria;Firmicutes;Clostridia;Clostridiales;Ruminococcaceae;unclassified_Ruminococcaceae
												OTU_307;Bacteria;Firmicutes;Clostridia;Clostridiales;Lachnospiraceae;Clostridium XlVb
												OTU_309;Bacteria;Firmicutes;Clostridia;Clostridiales;Lachnospiraceae;unclassified_Lachnospiraceae
												OTU_310;Bacteria;Firmicutes;Clostridia;Clostridiales;Lachnospiraceae;unclassified_Lachnospiraceae
												OTU_311;Bacteria;Proteobacteria;Gammaproteobacteria;Enterobacteriales;Enterobacteriaceae;Escherichia/Shigella
												OTU_312;Bacteria;Firmicutes;Clostridia;Clostridiales;Lachnospiraceae;unclassified_Lachnospiraceae
												OTU_313;Bacteria;Firmicutes;Clostridia;Clostridiales;Ruminococcaceae;Anaerotruncus
												OTU_314;Bacteria;Firmicutes;Clostridia;Clostridiales;Lachnospiraceae;unclassified_Lachnospiraceae
												OTU_315;Bacteria;Firmicutes;Clostridia;Clostridiales;Lachnospiraceae;unclassified_Lachnospiraceae
												OTU_316;Bacteria;Firmicutes;Clostridia;Clostridiales;Lachnospiraceae;unclassified_Lachnospiraceae
												OTU_318;Bacteria;Firmicutes;Clostridia;Clostridiales;Ruminococcaceae;unclassified_Ruminococcaceae
												OTU_319;Bacteria;Firmicutes;Clostridia;Clostridiales;Lachnospiraceae;Fusicatenibacter
												OTU_320;Bacteria;Firmicutes;Clostridia;Clostridiales;Lachnospiraceae;unclassified_Lachnospiraceae
												OTU_321;Bacteria;Firmicutes;Clostridia;Clostridiales;Lachnospiraceae;Coprococcus
												OTU_322;Bacteria;Firmicutes;Clostridia;Clostridiales;Ruminococcaceae;unclassified_Ruminococcaceae
												OTU_324;Bacteria;Firmicutes;Clostridia;Clostridiales;Lachnospiraceae;Roseburia
												OTU_325;Bacteria;Firmicutes;Clostridia;Clostridiales;Ruminococcaceae;Oscillibacter
												OTU_326;Bacteria;Firmicutes;Clostridia;Clostridiales;Catabacteriaceae;Catabacter
												OTU_327;Bacteria;Firmicutes;Clostridia;Clostridiales;Lachnospiraceae;unclassified_Lachnospiraceae
												OTU_328;Bacteria;Firmicutes;Clostridia;Clostridiales;Ruminococcaceae;unclassified_Ruminococcaceae
												OTU_329;Bacteria;Firmicutes;Clostridia;Clostridiales;Lachnospiraceae;Clostridium XlVa
												OTU_330;Bacteria;Firmicutes;Clostridia;Clostridiales;Ruminococcaceae;unclassified_Ruminococcaceae
												OTU_331;Bacteria;Firmicutes;Clostridia;Clostridiales;Lachnospiraceae;unclassified_Lachnospiraceae
												OTU_332;Bacteria;Firmicutes;Clostridia;Clostridiales;Lachnospiraceae;unclassified_Lachnospiraceae
												OTU_333;Bacteria;Actinobacteria;Actinobacteria;Coriobacteriales;Coriobacteriaceae;unclassified_Coriobacteriaceae
												OTU_334;Bacteria;Bacteroidetes;Bacteroidia;Bacteroidales;unclassified_Bacteroidales;unclassified_Bacteroidales
												OTU_336;Bacteria;Firmicutes;Clostridia;Clostridiales;Lachnospiraceae;unclassified_Lachnospiraceae
