# Supplementary material for: A mutation in mouse Krüppel-like factor 15 alters the gut microbiome and response to obesogenic diet
Source: PLoS One. 2019 Sep 25;14(9):e0222536. doi: 10.1371/journal.pone.0222536 (PMC6760833; doi:10.1371/journal.pone.0222536)
Supplement: S4 File — (XLSX) [file pone.0222536.s012.xlsx]

## Sheet: Dataset S3.1 paired t-tests
original order	Strain	.y.	group1	group2	p	p.signif	adj.p.fdr	test statistic (2-tailed)		.y.	Domain	Phylum	Class	Order	Family	Genus
1	B6	OTU_1	T0	TT	8.3001e-06	****	0.000895868	-13.9948		OTU_1	Bacteria	Bacteroidetes	Bacteroidia	Bacteroidales	Porphyromonadaceae	unclassified_Porphyromonadaceae
2	HLB444	OTU_1	T0	TT	0.0680548	ns	0.152902	-2.0728		OTU_1
3	B6	OTU_2	T0	TT	0.0102498	*	0.0498389	-3.68662		OTU_2	Bacteria	Bacteroidetes	Bacteroidia	Bacteroidales	Porphyromonadaceae	unclassified_Porphyromonadaceae
4	HLB444	OTU_2	T0	TT	0.00591428	**	0.0361119	-3.58178		OTU_2
5	B6	OTU_3	T0	TT	0.00748399	**	0.0417655	3.95623		OTU_3	Bacteria	Bacteroidetes	Bacteroidia	Bacteroidales	Porphyromonadaceae	unclassified_Porphyromonadaceae
6	HLB444	OTU_3	T0	TT	0.367323	ns	0.447513	0.949172		OTU_3
7	B6	OTU_4	T0	TT	0.0348775	*	0.101125	-2.71492		OTU_4	Bacteria	Firmicutes	Clostridia	Clostridiales	Clostridiaceae 1	Clostridium sensu stricto
8	HLB444	OTU_4	T0	TT	0.0184305	*	0.0678398	-2.87154		OTU_4
9	B6	OTU_5	T0	TT	0.112248	ns	0.205129	-1.85985		OTU_5	Bacteria	Firmicutes	Erysipelotrichia	Erysipelotrichales	Erysipelotrichaceae	Holdemanella
10	HLB444	OTU_5	T0	TT	0.128224	ns	0.222569	-1.67516		OTU_5
11	HLB444	OTU_6	T0	TT	0.0117678	*	0.0550223	-3.1484		OTU_6	Bacteria	Bacteroidetes	Bacteroidia	Bacteroidales	Porphyromonadaceae	unclassified_Porphyromonadaceae
12	B6	OTU_7	T0	TT	0.00295508	**	0.0239638	4.81501		OTU_7	Bacteria	Bacteroidetes	Bacteroidia	Bacteroidales	Porphyromonadaceae	unclassified_Porphyromonadaceae
13	HLB444	OTU_7	T0	TT	0.848792	ns	0.873878	-0.196227		OTU_7
14	B6	OTU_8	T0	TT	0.355918	ns	0.437728	1		OTU_8	Bacteria	Bacteroidetes	Bacteroidia	Bacteroidales	Porphyromonadaceae	Barnesiella
15	HLB444	OTU_8	T0	TT	5.33759e-06	****	0.000895868	9.52921		OTU_8
16	B6	OTU_9	T0	TT	0.850947	ns	0.873878	-0.196178		OTU_9	Bacteria	Bacteroidetes	Bacteroidia	Bacteroidales	Porphyromonadaceae	unclassified_Porphyromonadaceae
17	HLB444	OTU_9	T0	TT	0.580535	ns	0.645961	-0.573218		OTU_9
18	B6	OTU_10	T0	TT	0.000587334	***	0.0096468	-6.58811		OTU_10	Bacteria	Verrucomicrobia	Verrucomicrobiae	Verrucomicrobiales	Verrucomicrobiaceae	Akkermansia
19	HLB444	OTU_10	T0	TT	0.81821	ns	0.8574	-0.236672		OTU_10
20	B6	OTU_11	T0	TT	0.0431512	*	0.114397	-2.55582		OTU_11	Bacteria	Firmicutes	Clostridia	Clostridiales	Ruminococcaceae	Oscillibacter
21	HLB444	OTU_11	T0	TT	0.00200963	**	0.0193148	-4.29353		OTU_11
22	B6	OTU_12	T0	TT	0.634665	ns	0.699344	0.500324		OTU_12	Bacteria	Firmicutes	Erysipelotrichia	Erysipelotrichales	Erysipelotrichaceae	Allobaculum
23	HLB444	OTU_12	T0	TT	0.687453	ns	0.743189	-0.415577		OTU_12
24	B6	OTU_13	T0	TT	0.355918	ns	0.437728	1		OTU_13	Bacteria	Firmicutes	Clostridia	Clostridiales	Lachnospiraceae	Eisenbergiella
25	HLB444	OTU_13	T0	TT	0.000203025	***	0.00698848	-5.99789		OTU_13
26	B6	OTU_14	T0	TT	0.0044575	**	0.0297329	4.4228		OTU_14	Bacteria	Bacteroidetes	Bacteroidia	Bacteroidales	Porphyromonadaceae	Barnesiella
27	HLB444	OTU_14	T0	TT	0.671973	ns	0.734377	0.437624		OTU_14
28	B6	OTU_15	T0	TT	0.965403	ns	0.972902	-0.045215		OTU_15	Bacteria	Firmicutes	Clostridia	Clostridiales	Ruminococcaceae	unclassified_Ruminococcaceae
29	HLB444	OTU_15	T0	TT	0.048847	*	0.123066	-2.27643		OTU_15
30	B6	OTU_16	T0	TT	0.000135653	***	0.00636601	8.60309		OTU_16	Bacteria	Bacteroidetes	Bacteroidia	Bacteroidales	Porphyromonadaceae	unclassified_Porphyromonadaceae
31	HLB444	OTU_16	T0	TT	0.0151674	*	0.0617451	2.99136		OTU_16
32	B6	OTU_17	T0	TT	5.28615e-06	****	0.000895868	15.1159		OTU_17	Bacteria	Bacteroidetes	Bacteroidia	Bacteroidales	unclassified_Bacteroidales	unclassified_Bacteroidales
33	HLB444	OTU_17	T0	TT	0.990034	ns	0.991945	0.0128425		OTU_17
34	HLB444	OTU_18	T0	TT	0.00712857	**	0.041528	-3.46286		OTU_18	Bacteria	Firmicutes	Clostridia	Clostridiales	Lachnospiraceae	Fusicatenibacter
35	B6	OTU_19	T0	TT	0.000147191	***	0.00636601	8.47859		OTU_19	Bacteria	Bacteroidetes	Bacteroidia	Bacteroidales	Porphyromonadaceae	unclassified_Porphyromonadaceae
36	HLB444	OTU_19	T0	TT	0.000901305	***	0.0119943	4.8556		OTU_19
37	HLB444	OTU_20	T0	TT	0.0257065	*	0.0813516	2.668		OTU_20	Bacteria	Bacteroidetes	Bacteroidia	Bacteroidales	Porphyromonadaceae	unclassified_Porphyromonadaceae
38	HLB444	OTU_21	T0	TT	0.0121073	*	0.0552123	-3.13074		OTU_21	Bacteria	Firmicutes	Clostridia	Clostridiales	Lachnospiraceae	unclassified_Lachnospiraceae
39	B6	OTU_23	T0	TT	0.168898	ns	0.269982	1.5638		OTU_23	Bacteria	Firmicutes	Clostridia	Clostridiales	Ruminococcaceae	Oscillibacter
40	HLB444	OTU_23	T0	TT	0.124714	ns	0.219412	-1.69295		OTU_23
41	B6	OTU_24	T0	TT	0.00473314	**	0.0308855	-4.36725		OTU_24	Bacteria	Firmicutes	Clostridia	Clostridiales	Ruminococcaceae	Oscillibacter
42	HLB444	OTU_24	T0	TT	0.145738	ns	0.243993	-1.59249		OTU_24
43	B6	OTU_25	T0	TT	0.000471632	***	0.00831989	-6.86218		OTU_25	Bacteria	Firmicutes	Clostridia	Clostridiales	Ruminococcaceae	unclassified_Ruminococcaceae
44	HLB444	OTU_25	T0	TT	0.011997	*	0.0552123	-3.13642		OTU_25
45	HLB444	OTU_26	T0	TT	0.0147515	*	0.0617421	3.00851		OTU_26	Bacteria	Bacteroidetes	Bacteroidia	Bacteroidales	Porphyromonadaceae	Barnesiella
46	B6	OTU_28	T0	TT	0.0182054	*	0.0674901	-3.21702		OTU_28	Bacteria	Firmicutes	Clostridia	Clostridiales	Ruminococcaceae	Intestinimonas
47	HLB444	OTU_28	T0	TT	0.0158876	*	0.062944	-2.96278		OTU_28
48	B6	OTU_29	T0	TT	0.355918	ns	0.437728	-1		OTU_29	Bacteria	Bacteroidetes	Bacteroidia	Bacteroidales	Porphyromonadaceae	Barnesiella
49	HLB444	OTU_29	T0	TT	0.00168055	**	0.0178811	4.41614		OTU_29
50	B6	OTU_30	T0	TT	0.118378	ns	0.211856	-1.82147		OTU_30	Bacteria	Firmicutes	Clostridia	Clostridiales	Lachnospiraceae	unclassified_Lachnospiraceae
51	HLB444	OTU_30	T0	TT	0.511827	ns	0.58382	-0.682962		OTU_30
52	B6	OTU_31	T0	TT	0.0086471	**	0.0453318	-3.8312		OTU_31	Bacteria	Firmicutes	Clostridia	Clostridiales	Peptococcaceae 1	Desulfonispora
53	HLB444	OTU_31	T0	TT	0.00144205	**	0.0170096	-4.52229		OTU_31
54	HLB444	OTU_32	T0	TT	0.000964487	***	0.0122946	4.80684		OTU_32	Bacteria	Firmicutes	Clostridia	Clostridiales	Lachnospiraceae	Eisenbergiella
55	B6	OTU_33	T0	TT	0.195642	ns	0.295169	1.45601		OTU_33	Bacteria	Firmicutes	Clostridia	Clostridiales	Lachnospiraceae	unclassified_Lachnospiraceae
56	HLB444	OTU_33	T0	TT	0.00253442	**	0.0212156	-4.13661		OTU_33
57	B6	OTU_34	T0	TT	0.359624	ns	0.4402	-0.991729		OTU_34	Bacteria	Firmicutes	Bacilli	Lactobacillales	Lactobacillaceae	Lactobacillus
58	HLB444	OTU_34	T0	TT	0.0655238	ns	0.148502	-2.09617		OTU_34
59	B6	OTU_35	T0	TT	0.00309082	**	0.0243051	4.77113		OTU_35	Bacteria	Firmicutes	Clostridia	Clostridiales	Ruminococcaceae	Intestinimonas
60	HLB444	OTU_35	T0	TT	0.0113002	*	0.0535019	3.17361		OTU_35
61	HLB444	OTU_36	T0	TT	0.169064	ns	0.269982	-1.49524		OTU_36	Bacteria	Firmicutes	Clostridia	Clostridiales	Lachnospiraceae	unclassified_Lachnospiraceae
62	B6	OTU_37	T0	TT	0.138639	ns	0.235914	-1.70728		OTU_37	Bacteria	Firmicutes	Clostridia	Clostridiales	Ruminococcaceae	Oscillibacter
63	HLB444	OTU_37	T0	TT	0.0355036	*	0.101549	-2.47114		OTU_37
64	B6	OTU_38	T0	TT	0.0219213	*	0.0724028	-3.07074		OTU_38	Bacteria	Firmicutes	Clostridia	Clostridiales	Ruminococcaceae	Anaerotruncus
65	HLB444	OTU_38	T0	TT	0.000297574	***	0.00702005	-5.69129		OTU_38
66	B6	OTU_39	T0	TT	0.00167104	**	0.0178811	-5.39546		OTU_39	Bacteria	Firmicutes	Clostridia	Clostridiales	Lachnospiraceae	Clostridium XlVb
67	HLB444	OTU_39	T0	TT	0.000255863	***	0.00702005	-5.81119		OTU_39
68	B6	OTU_40	T0	TT	0.000321307	***	0.0071514	-7.36372		OTU_40	Bacteria	Firmicutes	Clostridia	Clostridiales	Ruminococcaceae	Oscillibacter
69	HLB444	OTU_40	T0	TT	6.84216e-05	****	0.00507297	-6.92903		OTU_40
70	B6	OTU_41	T0	TT	0.000330701	***	0.0071514	7.32505		OTU_41	Bacteria	Firmicutes	Clostridia	Clostridiales	Lachnospiraceae	Marvinbryantia
71	HLB444	OTU_41	T0	TT	0.246411	ns	0.349194	-1.23977		OTU_41
72	HLB444	OTU_42	T0	TT	0.17271	ns	0.272451	-1.48113		OTU_42	Bacteria	Firmicutes	Clostridia	Clostridiales	Lachnospiraceae	unclassified_Lachnospiraceae
73	B6	OTU_43	T0	TT	0.33226	ns	0.43474	1.05449		OTU_43	Bacteria	Firmicutes	Clostridia	Clostridiales	Lachnospiraceae	unclassified_Lachnospiraceae
74	HLB444	OTU_43	T0	TT	0.00877004	**	0.0455165	-3.33208		OTU_43
75	B6	OTU_44	T0	TT	0.000265101	***	0.00702005	-7.62611		OTU_44	Bacteria	Firmicutes	Clostridia	Clostridiales	Ruminococcaceae	Oscillibacter
76	HLB444	OTU_44	T0	TT	0.00832671	**	0.0440976	-3.3647		OTU_44
77	B6	OTU_45	T0	TT	0.0633909	ns	0.14587	-2.27317		OTU_45	Bacteria	Firmicutes	Clostridia	Clostridiales	Ruminococcaceae	unclassified_Ruminococcaceae
78	HLB444	OTU_45	T0	TT	0.855357	ns	0.873878	-0.187593		OTU_45
79	B6	OTU_46	T0	TT	0.023024	*	0.0751537	3.03249		OTU_46	Bacteria	Bacteroidetes	Bacteroidia	Bacteroidales	Porphyromonadaceae	unclassified_Porphyromonadaceae
80	HLB444	OTU_46	T0	TT	0.0937622	ns	0.183632	1.87358		OTU_46
81	B6	OTU_47	T0	TT	0.187157	ns	0.286533	-1.48863		OTU_47	Bacteria	Firmicutes	Clostridia	Clostridiales	Lachnospiraceae	Acetatifactor
82	HLB444	OTU_47	T0	TT	0.0616819	ns	0.144873	-2.13338		OTU_47
83	B6	OTU_48	T0	TT	0.00272607	**	0.0224576	-4.89447		OTU_48	Bacteria	Firmicutes	Clostridia	Clostridiales	Lachnospiraceae	Coprococcus
84	HLB444	OTU_48	T0	TT	0.00075613	***	0.0109009	-4.98319		OTU_48
85	B6	OTU_49	T0	TT	0.0904959	ns	0.179952	2.01523		OTU_49	Bacteria	Firmicutes	Clostridia	Clostridiales	Lachnospiraceae	Eisenbergiella
86	HLB444	OTU_49	T0	TT	0.457748	ns	0.53507	0.775835		OTU_49
87	HLB444	OTU_50	T0	TT	0.0348045	*	0.101125	-2.48326		OTU_50	Bacteria	Firmicutes	Clostridia	Clostridiales	Ruminococcaceae	Pseudoflavonifractor
88	HLB444	OTU_51	T0	TT	0.000650966	***	0.0099368	5.09336		OTU_51	Bacteria	Firmicutes	Clostridia	Clostridiales	Lachnospiraceae	Murimonas
89	B6	OTU_52	T0	TT	0.119413	ns	0.212974	-1.81519		OTU_52	Bacteria	Firmicutes	Clostridia	Clostridiales	Ruminococcaceae	Intestinimonas
90	HLB444	OTU_52	T0	TT	0.000394426	***	0.00758175	-5.47162		OTU_52
91	B6	OTU_53	T0	TT	0.0193251	*	0.0689327	3.16974		OTU_53	Bacteria	Tenericutes	Mollicutes	Anaeroplasmatales	Anaeroplasmataceae	Anaeroplasma
92	HLB444	OTU_53	T0	TT	0.08322	ns	0.172076	1.9481		OTU_53
93	B6	OTU_54	T0	TT	0.000215444	***	0.00698848	-7.91788		OTU_54	Bacteria	Firmicutes	Clostridia	Clostridiales	Lachnospiraceae	Acetatifactor
94	HLB444	OTU_54	T0	TT	0.00179513	**	0.0178811	-4.37075		OTU_54
95	B6	OTU_55	T0	TT	0.230117	ns	0.32901	-1.33558		OTU_55	Bacteria	Firmicutes	Erysipelotrichia	Erysipelotrichales	Erysipelotrichaceae	Turicibacter
96	HLB444	OTU_55	T0	TT	0.477939	ns	0.554923	-0.740379		OTU_55
97	B6	OTU_56	T0	TT	0.376143	ns	0.453996	0.955666		OTU_56	Bacteria	Firmicutes	Clostridia	Clostridiales	Lachnospiraceae	unclassified_Lachnospiraceae
98	HLB444	OTU_56	T0	TT	0.0212035	*	0.0714557	-2.78567		OTU_56
99	HLB444	OTU_57	T0	TT	0.0273596	*	0.0855399	-2.62998		OTU_57	Bacteria	Firmicutes	Clostridia	Clostridiales	Lachnospiraceae	Fusicatenibacter
100	B6	OTU_58	T0	TT	0.0734853	ns	0.160924	-2.16581		OTU_58	Bacteria	Firmicutes	Clostridia	Clostridiales	Ruminococcaceae	Oscillibacter
101	HLB444	OTU_58	T0	TT	0.0022613	**	0.0196324	-4.21343		OTU_58
102	B6	OTU_59	T0	TT	0.0432019	*	0.114397	-2.55494		OTU_59	Bacteria	Actinobacteria	Actinobacteria	Coriobacteriales	Coriobacteriaceae	Enterorhabdus
103	HLB444	OTU_59	T0	TT	0.373258	ns	0.451564	-0.936921		OTU_59
104	B6	OTU_60	T0	TT	0.972193	ns	0.975954	0.0363361		OTU_60	Bacteria	Firmicutes	Clostridia	Clostridiales	Lachnospiraceae	Ruminococcus2
105	HLB444	OTU_60	T0	TT	0.0514899	ns	0.127254	-2.24419		OTU_60
106	B6	OTU_61	T0	TT	0.0193915	*	0.0689327	-3.16703		OTU_61	Bacteria	Firmicutes	Clostridia	Clostridiales	Ruminococcaceae	Oscillibacter
107	HLB444	OTU_61	T0	TT	0.085257	ns	0.174895	-1.93303		OTU_61
108	HLB444	OTU_62	T0	TT	0.0129785	*	0.0580676	-3.08766		OTU_62	Bacteria	Firmicutes	Clostridia	Clostridiales	Ruminococcaceae	Anaerotruncus
109	B6	OTU_63	T0	TT	0.0818903	ns	0.172069	-2.08742		OTU_63	Bacteria	Firmicutes	Clostridia	Clostridiales	Ruminococcaceae	Oscillibacter
110	HLB444	OTU_63	T0	TT	0.994078	ns	0.994078	-0.00763111		OTU_63
111	B6	OTU_64	T0	TT	0.0351722	*	0.101413	-2.70858		OTU_64	Bacteria	Firmicutes	Clostridia	Clostridiales	Lachnospiraceae	Eisenbergiella
112	HLB444	OTU_64	T0	TT	0.193152	ns	0.293116	-1.4065		OTU_64
113	HLB444	OTU_65	T0	TT	0.00363703	**	0.026966	-3.89681		OTU_65	Bacteria	Firmicutes	Clostridia	Clostridiales	Ruminococcaceae	Pseudoflavonifractor
114	B6	OTU_66	T0	TT	0.0446087	*	0.117121	-2.53118		OTU_66	Bacteria	Firmicutes	Clostridia	Clostridiales	Ruminococcaceae	unclassified_Ruminococcaceae
115	HLB444	OTU_66	T0	TT	0.0604276	ns	0.143862	-2.14601		OTU_66
116	HLB444	OTU_67	T0	TT	0.456195	ns	0.534459	-0.778604		OTU_67	Bacteria	Actinobacteria	Actinobacteria	Coriobacteriales	Coriobacteriaceae	Olsenella
117	B6	OTU_68	T0	TT	0.010106	*	0.0498389	3.69853		OTU_68	Bacteria	Firmicutes	Clostridia	Clostridiales	Lachnospiraceae	unclassified_Lachnospiraceae
118	HLB444	OTU_68	T0	TT	0.0477698	*	0.122131	2.29006		OTU_68
119	B6	OTU_69	T0	TT	0.0830623	ns	0.172076	2.07714		OTU_69	Bacteria	Firmicutes	Clostridia	Clostridiales	Lachnospiraceae	Eisenbergiella
120	HLB444	OTU_69	T0	TT	0.343436	ns	0.43474	-1		OTU_69
121	B6	OTU_70	T0	TT	0.0164351	*	0.064026	-3.29867		OTU_70	Bacteria	Firmicutes	Clostridia	Clostridiales	Lachnospiraceae	unclassified_Lachnospiraceae
122	HLB444	OTU_70	T0	TT	0.0410316	*	0.112081	-2.38291		OTU_70
123	B6	OTU_71	T0	TT	0.000205811	***	0.00698848	-7.98348		OTU_71	Bacteria	Firmicutes	Clostridia	Clostridiales	Ruminococcaceae	Flavonifractor
124	HLB444	OTU_71	T0	TT	0.000284029	***	0.00702005	-5.72812		OTU_71
125	B6	OTU_72	T0	TT	0.145423	ns	0.243993	1.67266		OTU_72	Bacteria	Firmicutes	Clostridia	Clostridiales	Lachnospiraceae	unclassified_Lachnospiraceae
126	HLB444	OTU_72	T0	TT	0.313022	ns	0.419789	1.06872		OTU_72
127	B6	OTU_73	T0	TT	0.00995212	**	0.0496649	3.71148		OTU_73	Bacteria	Firmicutes	Clostridia	Clostridiales	Lachnospiraceae	unclassified_Lachnospiraceae
128	HLB444	OTU_73	T0	TT	0.0212834	*	0.0714557	2.78336		OTU_73
129	B6	OTU_74	T0	TT	0.076672	ns	0.164433	2.13506		OTU_74	Bacteria	Firmicutes	Clostridia	Clostridiales	Lachnospiraceae	Eisenbergiella
130	HLB444	OTU_74	T0	TT	0.0968719	ns	0.184869	1.8531		OTU_74
131	B6	OTU_75	T0	TT	0.116738	ns	0.210371	-1.83155		OTU_75	Bacteria	Firmicutes	Clostridia	Clostridiales	Lachnospiraceae	unclassified_Lachnospiraceae
132	HLB444	OTU_75	T0	TT	0.843251	ns	0.873548	0.203526		OTU_75
133	B6	OTU_76	T0	TT	0.0776467	ns	0.165838	-2.12591		OTU_76	Bacteria	Firmicutes	Clostridia	Clostridiales	Lachnospiraceae	unclassified_Lachnospiraceae
134	B6	OTU_77	T0	TT	0.0635193	ns	0.14587	-2.2717		OTU_77	Bacteria	Firmicutes	Clostridia	Clostridiales	Lachnospiraceae	unclassified_Lachnospiraceae
135	HLB444	OTU_77	T0	TT	0.674948	ns	0.734377	-0.433369		OTU_77
136	B6	OTU_78	T0	TT	0.00215484	**	0.0196324	5.13103		OTU_78	Bacteria	Firmicutes	Clostridia	Clostridiales	Lachnospiraceae	Butyrivibrio
137	HLB444	OTU_78	T0	TT	0.05184	ns	0.127512	2.24004		OTU_78
138	B6	OTU_79	T0	TT	0.6743	ns	0.734377	-0.441524		OTU_79	Bacteria	Firmicutes	Clostridia	Clostridiales	Ruminococcaceae	Pseudoflavonifractor
139	HLB444	OTU_79	T0	TT	0.00783359	**	0.0430495	-3.40319		OTU_79
140	HLB444	OTU_80	T0	TT	0.136309	ns	0.233169	1.63581		OTU_80	Bacteria	Firmicutes	Clostridia	Clostridiales	Lachnospiraceae	Acetatifactor
141	B6	OTU_81	T0	TT	0.13001	ns	0.224917	-1.75378		OTU_81	Bacteria	Firmicutes	Clostridia	Clostridiales	Ruminococcaceae	Oscillibacter
142	HLB444	OTU_81	T0	TT	0.0327721	*	0.0971925	-2.51994		OTU_81
143	B6	OTU_82	T0	TT	0.715331	ns	0.76706	-0.382418		OTU_82	Bacteria	Firmicutes	Clostridia	Clostridiales	Lachnospiraceae	unclassified_Lachnospiraceae
144	B6	OTU_83	T0	TT	0.00735757	**	0.0417655	-3.97112		OTU_83	Bacteria	Firmicutes	Bacilli	Lactobacillales	Streptococcaceae	Lactococcus
145	HLB444	OTU_83	T0	TT	0.00226964	**	0.0196324	-4.21094		OTU_83
146	B6	OTU_84	T0	TT	0.000382034	***	0.00758175	-7.13393		OTU_84	Bacteria	Firmicutes	Clostridia	Clostridiales	Ruminococcaceae	Oscillibacter
147	HLB444	OTU_84	T0	TT	3.00637e-05	****	0.00260051	-7.69793		OTU_84
148	B6	OTU_85	T0	TT	0.00212464	**	0.0196324	-5.14546		OTU_85	Bacteria	Firmicutes	Clostridia	Clostridiales	Lachnospiraceae	unclassified_Lachnospiraceae
149	HLB444	OTU_85	T0	TT	0.114134	ns	0.207843	-1.7495		OTU_85
150	B6	OTU_86	T0	TT	0.84064	ns	0.872584	0.209969		OTU_86	Bacteria	Firmicutes	Clostridia	Clostridiales	Ruminococcaceae	Anaerotruncus
151	HLB444	OTU_86	T0	TT	0.0526102	ns	0.128796	-2.23101		OTU_86
152	B6	OTU_87	T0	TT	0.00574492	**	0.0354954	-4.19068		OTU_87	Bacteria	Firmicutes	Clostridia	Clostridiales	Lachnospiraceae	unclassified_Lachnospiraceae
153	HLB444	OTU_87	T0	TT	0.0994699	ns	0.187727	-1.83646		OTU_87
154	B6	OTU_88	T0	TT	0.000281325	***	0.00702005	-7.54424		OTU_88	Bacteria	Firmicutes	Clostridia	Clostridiales	Ruminococcaceae	unclassified_Ruminococcaceae
155	HLB444	OTU_88	T0	TT	0.0113133	*	0.0535019	-3.17289		OTU_88
156	B6	OTU_89	T0	TT	0.142078	ns	0.24019	-1.68953		OTU_89	Bacteria	Firmicutes	Clostridia	Clostridiales	Clostridiales_Incertae Sedis XIII	Anaerovorax
157	HLB444	OTU_89	T0	TT	0.964291	ns	0.972902	0.0460308		OTU_89
158	HLB444	OTU_90	T0	TT	0.00182601	**	0.0178811	-4.35904		OTU_90	Bacteria	Firmicutes	Clostridia	Clostridiales	Ruminococcaceae	unclassified_Ruminococcaceae
159	B6	OTU_91	T0	TT	0.00115562	**	0.0142802	-5.79596		OTU_91	Bacteria	Firmicutes	Clostridia	Clostridiales	Lachnospiraceae	unclassified_Lachnospiraceae
160	HLB444	OTU_91	T0	TT	0.211021	ns	0.310033	1.34665		OTU_91
161	HLB444	OTU_92	T0	TT	0.0793302	ns	0.168739	1.97788		OTU_92	Bacteria	Firmicutes	Bacilli	Lactobacillales	Lactobacillaceae	Lactobacillus
162	B6	OTU_93	T0	TT	0.015477	*	0.0620349	3.34699		OTU_93	Bacteria	Bacteroidetes	Bacteroidia	Bacteroidales	unclassified_Bacteroidales	unclassified_Bacteroidales
163	HLB444	OTU_93	T0	TT	0.013653	*	0.0595456	3.0563		OTU_93
164	B6	OTU_94	T0	TT	0.000594793	***	0.0096468	-6.57261		OTU_94	Bacteria	Firmicutes	Clostridia	Clostridiales	Ruminococcaceae	Flavonifractor
165	HLB444	OTU_94	T0	TT	0.0285964	*	0.0883426	-2.60302		OTU_94
166	B6	OTU_95	T0	TT	0.0299555	*	0.0914522	2.83006		OTU_95	Bacteria	Firmicutes	Clostridia	Clostridiales	Lachnospiraceae	unclassified_Lachnospiraceae
167	HLB444	OTU_95	T0	TT	0.0557568	ns	0.134594	2.1954		OTU_95
168	B6	OTU_96	T0	TT	0.11643	ns	0.210371	-1.83345		OTU_96	Bacteria	Firmicutes	Clostridia	Clostridiales	Lachnospiraceae	Clostridium XlVa
169	HLB444	OTU_96	T0	TT	0.337945	ns	0.43474	-1.01206		OTU_96
170	B6	OTU_97	T0	TT	0.110955	ns	0.204204	1.86821		OTU_97	Bacteria	Firmicutes	Clostridia	Clostridiales	Ruminococcaceae	unclassified_Ruminococcaceae
171	HLB444	OTU_98	T0	TT	3.20469e-09	****	1.66323e-06	22.5008		OTU_98	Bacteria	Bacteroidetes	Bacteroidia	Bacteroidales	Porphyromonadaceae	unclassified_Porphyromonadaceae
172	B6	OTU_99	T0	TT	0.0205271	*	0.0710238	3.12221		OTU_99	Bacteria	Firmicutes	Clostridia	Clostridiales	Ruminococcaceae	Flavonifractor
173	HLB444	OTU_99	T0	TT	0.06449	ns	0.147446	-2.10597		OTU_99
174	B6	OTU_100	T0	TT	0.0176352	*	0.0663235	3.24233		OTU_100	Bacteria	Firmicutes	Clostridia	Clostridiales	Ruminococcaceae	Pseudoflavonifractor
175	HLB444	OTU_100	T0	TT	0.0023858	**	0.0202989	-4.17725		OTU_100
176	B6	OTU_101	T0	TT	0.00436655	**	0.0297329	-4.44198		OTU_101	Bacteria	Firmicutes	Clostridia	Clostridiales	Lachnospiraceae	Coprococcus
177	HLB444	OTU_101	T0	TT	0.0131182	*	0.0581909	-3.08103		OTU_101
178	HLB444	OTU_102	T0	TT	0.0545691	ns	0.132343	-2.20861		OTU_102	Bacteria	Firmicutes	Clostridia	Clostridiales	Lachnospiraceae	Acetatifactor
179	B6	OTU_103	T0	TT	0.743912	ns	0.792581	0.342139		OTU_103	Bacteria	Firmicutes	Clostridia	Clostridiales	Lachnospiraceae	unclassified_Lachnospiraceae
180	B6	OTU_104	T0	TT	0.0180464	*	0.0673819	-3.22399		OTU_104	Bacteria	Firmicutes	Clostridia	Clostridiales	Lachnospiraceae	unclassified_Lachnospiraceae
181	HLB444	OTU_104	T0	TT	0.0102751	*	0.0498389	-3.23288		OTU_104
182	HLB444	OTU_105	T0	TT	0.290994	ns	0.395356	1.12178		OTU_105	Bacteria	Firmicutes	Clostridia	Clostridiales	Lachnospiraceae	unclassified_Lachnospiraceae
183	B6	OTU_106	T0	TT	0.131112	ns	0.22607	1.74767		OTU_106	Bacteria	Firmicutes	Clostridia	Clostridiales	Ruminococcaceae	Butyricicoccus
184	HLB444	OTU_106	T0	TT	0.286974	ns	0.391946	-1.1318		OTU_106
185	HLB444	OTU_107	T0	TT	0.0923474	ns	0.182237	-1.88311		OTU_107	Bacteria	Firmicutes	Clostridia	Clostridiales	Lachnospiraceae	Acetatifactor
186	B6	OTU_108	T0	TT	0.0166542	*	0.064026	-3.28806		OTU_108	Bacteria	Firmicutes	Clostridia	Clostridiales	Ruminococcaceae	unclassified_Ruminococcaceae
187	HLB444	OTU_108	T0	TT	0.000803261	***	0.0112674	-4.93907		OTU_108
188	B6	OTU_109	T0	TT	0.0358079	*	0.101549	-2.69512		OTU_109	Bacteria	Firmicutes	Erysipelotrichia	Erysipelotrichales	Erysipelotrichaceae	Clostridium XVIII
189	B6	OTU_110	T0	TT	0.115015	ns	0.208717	-1.84227		OTU_110	Bacteria	Firmicutes	Clostridia	Clostridiales	Lachnospiraceae	Clostridium XlVa
190	HLB444	OTU_110	T0	TT	0.521366	ns	0.592099	-0.667225		OTU_110
191	B6	OTU_111	T0	TT	0.000120903	***	0.00636601	-8.78134		OTU_111	Bacteria	Firmicutes	Clostridia	Clostridiales	Ruminococcaceae	unclassified_Ruminococcaceae
192	HLB444	OTU_111	T0	TT	0.0144014	*	0.061265	-3.02333		OTU_111
193	HLB444	OTU_112	T0	TT	0.00977605	**	0.0492599	-3.264		OTU_112	Bacteria	Firmicutes	Clostridia	Clostridiales	Ruminococcaceae	Oscillibacter
194	HLB444	OTU_113	T0	TT	0.0404995	*	0.111213	2.39087		OTU_113	Bacteria	Firmicutes	Clostridia	Clostridiales	Lachnospiraceae	unclassified_Lachnospiraceae
195	HLB444	OTU_114	T0	TT	0.00225265	**	0.0196324	-4.21602		OTU_114	Bacteria	Firmicutes	Clostridia	Clostridiales	Ruminococcaceae	unclassified_Ruminococcaceae
196	B6	OTU_115	T0	TT	0.0030174	**	0.0240928	-4.79459		OTU_115	Bacteria	Firmicutes	Clostridia	Clostridiales	Ruminococcaceae	unclassified_Ruminococcaceae
197	HLB444	OTU_115	T0	TT	0.743444	ns	0.792581	0.337547		OTU_115
198	B6	OTU_116	T0	TT	0.00791876	**	0.0430495	3.90711		OTU_116	Bacteria	Firmicutes	Clostridia	Clostridiales	Ruminococcaceae	Ruminococcus
199	HLB444	OTU_116	T0	TT	0.144549	ns	0.243574	1.59782		OTU_116
200	B6	OTU_117	T0	TT	0.513766	ns	0.584747	0.693785		OTU_117	Bacteria	Firmicutes	Clostridia	Clostridiales	Lachnospiraceae	unclassified_Lachnospiraceae
201	HLB444	OTU_117	T0	TT	0.397628	ns	0.47224	0.888045		OTU_117
202	B6	OTU_118	T0	TT	0.163332	ns	0.26657	1.58824		OTU_118	Bacteria	Firmicutes	Clostridia	Clostridiales	Lachnospiraceae	Lactonifactor
203	HLB444	OTU_118	T0	TT	0.479114	ns	0.555045	-0.738347		OTU_118
204	B6	OTU_119	T0	TT	0.0416768	*	0.113247	2.58165		OTU_119	Bacteria	Firmicutes	Clostridia	Clostridiales	Lachnospiraceae	unclassified_Lachnospiraceae
205	HLB444	OTU_119	T0	TT	0.384519	ns	0.460891	0.91406		OTU_119
206	HLB444	OTU_120	T0	TT	0.00431434	**	0.0297329	-3.7852		OTU_120	Bacteria	Firmicutes	Clostridia	Clostridiales	Ruminococcaceae	unclassified_Ruminococcaceae
207	B6	OTU_121	T0	TT	0.364229	ns	0.444787	0.981548		OTU_121	Bacteria	Firmicutes	Clostridia	Clostridiales	Lachnospiraceae	Ruminococcus2
208	HLB444	OTU_121	T0	TT	0.201331	ns	0.299401	1.37855		OTU_121
209	HLB444	OTU_122	T0	TT	0.264228	ns	0.367653	-1.1907		OTU_122	Bacteria	Firmicutes	Clostridia	Clostridiales	Ruminococcaceae	unclassified_Ruminococcaceae
210	B6	OTU_123	T0	TT	0.0886531	ns	0.179031	2.03009		OTU_123	Bacteria	Firmicutes	Clostridia	Clostridiales	Ruminococcaceae	Intestinimonas
211	HLB444	OTU_123	T0	TT	0.314519	ns	0.42071	-1.06522		OTU_123
212	B6	OTU_124	T0	TT	0.257407	ns	0.360092	-1.25128		OTU_124	Bacteria	Actinobacteria	Actinobacteria	Coriobacteriales	Coriobacteriaceae	unclassified_Coriobacteriaceae
213	HLB444	OTU_124	T0	TT	0.38421	ns	0.460891	-0.914682		OTU_124
214	B6	OTU_125	T0	TT	0.019056	*	0.0689327	3.18082		OTU_125	Bacteria	Firmicutes	Clostridia	Clostridiales	Lachnospiraceae	Eisenbergiella
215	HLB444	OTU_126	T0	TT	0.0893321	ns	0.179559	-1.90388		OTU_126	Bacteria	Firmicutes	Clostridia	Clostridiales	unclassified_Clostridiales	unclassified_Clostridiales
216	HLB444	OTU_127	T0	TT	0.0694635	ns	0.154213	-2.06015		OTU_127	Bacteria	Firmicutes	Clostridia	Clostridiales	Lachnospiraceae	Eisenbergiella
217	B6	OTU_128	T0	TT	0.176753	ns	0.276896	1.53057		OTU_128	Bacteria	Firmicutes	unclassified_Firmicutes	unclassified_Firmicutes	unclassified_Firmicutes	unclassified_Firmicutes
218	B6	OTU_129	T0	TT	0.0514265	ns	0.127254	2.42622		OTU_129	Bacteria	Firmicutes	Clostridia	Clostridiales	Ruminococcaceae	Oscillibacter
219	HLB444	OTU_129	T0	TT	0.21467	ns	0.31296	1.33497		OTU_129
220	B6	OTU_130	T0	TT	0.0139908	*	0.0605102	-3.42886		OTU_130	Bacteria	Firmicutes	Clostridia	Clostridiales	Lachnospiraceae	Dorea
221	HLB444	OTU_130	T0	TT	0.637919	ns	0.701441	0.486971		OTU_130
222	B6	OTU_131	T0	TT	0.163023	ns	0.26657	-1.58962		OTU_131	Bacteria	Firmicutes	Clostridia	Clostridiales	Lachnospiraceae	Clostridium XlVa
223	HLB444	OTU_131	T0	TT	0.0145812	*	0.0615255	-3.01567		OTU_131
224	B6	OTU_132	T0	TT	0.0122339	*	0.0552123	3.53898		OTU_132	Bacteria	Firmicutes	Clostridia	Clostridiales	Ruminococcaceae	Oscillibacter
225	HLB444	OTU_132	T0	TT	0.199286	ns	0.298018	-1.38544		OTU_132
226	B6	OTU_133	T0	TT	0.00179856	**	0.0178811	-5.31803		OTU_133	Bacteria	Firmicutes	Clostridia	Clostridiales	Lachnospiraceae	Lachnospiracea_incertae_sedis
227	HLB444	OTU_133	T0	TT	0.00097125	***	0.0122946	-4.80182		OTU_133
228	HLB444	OTU_134	T0	TT	0.36821	ns	0.447543	0.947331		OTU_134	Bacteria	Firmicutes	Clostridia	Clostridiales	unclassified_Clostridiales	unclassified_Clostridiales
229	B6	OTU_135	T0	TT	0.0285483	*	0.0883426	-2.86675		OTU_135	Bacteria	Firmicutes	Clostridia	Clostridiales	Lachnospiraceae	Blautia
230	HLB444	OTU_135	T0	TT	0.0161529	*	0.0635101	-2.95259		OTU_135
231	B6	OTU_136	T0	TT	0.0670052	ns	0.151199	2.23282		OTU_136	Bacteria	Firmicutes	Clostridia	Clostridiales	Lachnospiraceae	Robinsoniella
232	HLB444	OTU_136	T0	TT	0.111419	ns	0.204334	1.76478		OTU_136
233	HLB444	OTU_137	T0	TT	0.284333	ns	0.390025	-1.13844		OTU_137	Bacteria	Firmicutes	Clostridia	Clostridiales	Lachnospiraceae	Eisenbergiella
234	B6	OTU_138	T0	TT	0.58124	ns	0.645961	0.582821		OTU_138	Bacteria	Firmicutes	Clostridia	Clostridiales	Lachnospiraceae	Clostridium XlVa
235	HLB444	OTU_138	T0	TT	0.000850526	***	0.0116164	-4.89754		OTU_138
236	B6	OTU_139	T0	TT	0.393423	ns	0.468317	0.919244		OTU_139	Bacteria	Firmicutes	Clostridia	Clostridiales	Ruminococcaceae	Pseudoflavonifractor
237	HLB444	OTU_139	T0	TT	0.128008	ns	0.222569	-1.67624		OTU_139
238	HLB444	OTU_140	T0	TT	0.266573	ns	0.369924	-1.18444		OTU_140	Bacteria	Firmicutes	Clostridia	Clostridiales	Lachnospiraceae	unclassified_Lachnospiraceae
239	B6	OTU_141	T0	TT	0.226473	ns	0.324694	-1.3475		OTU_141	Bacteria	Firmicutes	Clostridia	Clostridiales	Lachnospiraceae	unclassified_Lachnospiraceae
240	HLB444	OTU_141	T0	TT	0.220303	ns	0.31884	-1.31725		OTU_141
241	HLB444	OTU_142	T0	TT	0.0318259	*	0.0949291	2.53779		OTU_142	Bacteria	Firmicutes	Clostridia	Clostridiales	Lachnospiraceae	unclassified_Lachnospiraceae
242	HLB444	OTU_143	T0	TT	0.509909	ns	0.582913	-0.686147		OTU_143	Bacteria	Firmicutes	Clostridia	Clostridiales	Lachnospiraceae	unclassified_Lachnospiraceae
243	B6	OTU_144	T0	TT	0.943338	ns	0.956235	-0.0741023		OTU_144	Bacteria	Firmicutes	Clostridia	Clostridiales	Ruminococcaceae	Intestinimonas
244	HLB444	OTU_144	T0	TT	0.391222	ns	0.466769	-0.90068		OTU_144
245	B6	OTU_145	T0	TT	0.0332303	*	0.0979916	2.7514		OTU_145	Bacteria	Firmicutes	Clostridia	Clostridiales	Ruminococcaceae	Oscillibacter
246	B6	OTU_146	T0	TT	0.000124369	***	0.00636601	-8.73727		OTU_146	Bacteria	Firmicutes	Clostridia	Clostridiales	Lachnospiraceae	Clostridium XlVa
247	HLB444	OTU_146	T0	TT	0.168867	ns	0.269982	-1.49601		OTU_146
248	HLB444	OTU_147	T0	TT	0.343436	ns	0.43474	1		OTU_147	Bacteria	Firmicutes	Clostridia	Clostridiales	Lachnospiraceae	unclassified_Lachnospiraceae
249	HLB444	OTU_148	T0	TT	0.787067	ns	0.83026	0.278304		OTU_148	Bacteria	Actinobacteria	Actinobacteria	Coriobacteriales	Coriobacteriaceae	Enterorhabdus
250	HLB444	OTU_149	T0	TT	0.00609949	**	0.0368097	-3.56207		OTU_149	Bacteria	Firmicutes	Clostridia	Clostridiales	Lachnospiraceae	unclassified_Lachnospiraceae
251	B6	OTU_150	T0	TT	0.487919	ns	0.562733	0.738786		OTU_150	Bacteria	Firmicutes	Clostridia	Clostridiales	Lachnospiraceae	Clostridium XlVa
252	HLB444	OTU_150	T0	TT	0.164068	ns	0.266932	1.51502		OTU_150
253	B6	OTU_151	T0	TT	0.001688	**	0.0178811	-5.38478		OTU_151	Bacteria	Firmicutes	Clostridia	Clostridiales	Lachnospiraceae	unclassified_Lachnospiraceae
254	HLB444	OTU_151	T0	TT	0.0017786	**	0.0178811	-4.3771		OTU_151
255	B6	OTU_152	T0	TT	0.0648655	ns	0.147654	2.25643		OTU_152	Bacteria	Firmicutes	Clostridia	Clostridiales	Lachnospiraceae	unclassified_Lachnospiraceae
256	HLB444	OTU_152	T0	TT	0.177128	ns	0.276896	1.46437		OTU_152
257	B6	OTU_153	T0	TT	0.0304792	*	0.0919692	-2.81687		OTU_153	Bacteria	Firmicutes	Clostridia	Clostridiales	Lachnospiraceae	unclassified_Lachnospiraceae
258	HLB444	OTU_153	T0	TT	0.854886	ns	0.873878	0.188211		OTU_153
259	B6	OTU_154	T0	TT	0.0220417	*	0.0724028	3.06646		OTU_154	Bacteria	Firmicutes	Clostridia	Clostridiales	Lachnospiraceae	unclassified_Lachnospiraceae
260	B6	OTU_155	T0	TT	0.00805421	**	0.0430942	-3.89242		OTU_155	Bacteria	Firmicutes	Bacilli	Lactobacillales	Lactobacillaceae	Lactobacillus
261	HLB444	OTU_155	T0	TT	0.353059	ns	0.437728	0.979219		OTU_155
262	B6	OTU_156	T0	TT	8.63071e-06	****	0.000895868	-13.9016		OTU_156	Bacteria	Firmicutes	Clostridia	Clostridiales	Lachnospiraceae	Murimonas
263	HLB444	OTU_156	T0	TT	0.508168	ns	0.582206	-0.689044		OTU_156
264	B6	OTU_157	T0	TT	0.000638279	***	0.0099368	-6.4865		OTU_157	Bacteria	Firmicutes	Clostridia	Clostridiales	Lachnospiraceae	Clostridium XlVa
265	HLB444	OTU_157	T0	TT	0.0142617	*	0.0611723	-3.02935		OTU_157
266	HLB444	OTU_158	T0	TT	0.688774	ns	0.743189	0.413705		OTU_158	Bacteria	Firmicutes	Clostridia	Clostridiales	Ruminococcaceae	unclassified_Ruminococcaceae
267	B6	OTU_159	T0	TT	0.0869233	ns	0.176223	2.04432		OTU_159	Bacteria	Firmicutes	Clostridia	Clostridiales	Ruminococcaceae	Anaerotruncus
268	HLB444	OTU_159	T0	TT	0.020954	*	0.0714557	-2.79291		OTU_159
269	B6	OTU_160	T0	TT	0.00423784	**	0.0297329	-4.46991		OTU_160	Bacteria	Firmicutes	unclassified_Firmicutes	unclassified_Firmicutes	unclassified_Firmicutes	unclassified_Firmicutes
270	HLB444	OTU_160	T0	TT	0.0369135	*	0.103001	-2.44741		OTU_160
271	B6	OTU_161	T0	TT	0.880501	ns	0.89604	-0.156859		OTU_161	Bacteria	Firmicutes	Clostridia	Clostridiales	Lachnospiraceae	Fusicatenibacter
272	HLB444	OTU_161	T0	TT	0.59053	ns	0.654883	0.557882		OTU_161
273	HLB444	OTU_162	T0	TT	0.171817	ns	0.272451	-1.48456		OTU_162	Bacteria	Firmicutes	Clostridia	Clostridiales	Ruminococcaceae	Hydrogenoanaerobacterium
274	B6	OTU_163	T0	TT	0.0235149	*	0.0758028	3.0161		OTU_163	Bacteria	Firmicutes	Clostridia	Clostridiales	Lachnospiraceae	unclassified_Lachnospiraceae
275	B6	OTU_164	T0	TT	0.567107	ns	0.634329	0.605374		OTU_164	Bacteria	Cyanobacteria/Chloroplast	Chloroplast	unclassified_Chloroplast	Chloroplast	Streptophyta
276	HLB444	OTU_164	T0	TT	0.332374	ns	0.43474	-1.02444		OTU_164
277	B6	OTU_165	T0	TT	0.0168122	*	0.0641585	-3.28049		OTU_165	Bacteria	Firmicutes	Erysipelotrichia	Erysipelotrichales	Erysipelotrichaceae	Coprobacillus
278	HLB444	OTU_165	T0	TT	0.168584	ns	0.269982	1.49712		OTU_165
279	B6	OTU_166	T0	TT	0.355918	ns	0.437728	-1		OTU_166	Bacteria	Firmicutes	Clostridia	Clostridiales	Lachnospiraceae	Anaerostipes
280	HLB444	OTU_166	T0	TT	0.0692814	ns	0.154213	2.06177		OTU_166
281	B6	OTU_167	T0	TT	0.183814	ns	0.282768	1.50186		OTU_167	Bacteria	Firmicutes	Clostridia	Clostridiales	Lachnospiraceae	Clostridium XlVa
282	HLB444	OTU_167	T0	TT	0.795423	ns	0.837373	-0.267085		OTU_167
283	B6	OTU_168	T0	TT	0.236695	ns	0.33656	-1.31448		OTU_168	Bacteria	Firmicutes	Clostridia	Clostridiales	Lachnospiraceae	unclassified_Lachnospiraceae
284	HLB444	OTU_168	T0	TT	0.343436	ns	0.43474	1		OTU_168
285	HLB444	OTU_169	T0	TT	0.222615	ns	0.320936	1.31009		OTU_169	Bacteria	Firmicutes	Clostridia	Clostridiales	Lachnospiraceae	Butyrivibrio
286	B6	OTU_170	T0	TT	0.150663	ns	0.250622	1.64697		OTU_170	Bacteria	Firmicutes	Clostridia	Clostridiales	Lachnospiraceae	unclassified_Lachnospiraceae
287	HLB444	OTU_170	T0	TT	0.605184	ns	0.668278	-0.535648		OTU_170
288	B6	OTU_171	T0	TT	0.207404	ns	0.307551	-1.41288		OTU_171	Bacteria	Firmicutes	Clostridia	Clostridiales	Ruminococcaceae	unclassified_Ruminococcaceae
289	HLB444	OTU_171	T0	TT	0.0121769	*	0.0552123	-3.12718		OTU_171
290	B6	OTU_172	T0	TT	0.10071	ns	0.188696	-1.93807		OTU_172	Bacteria	Firmicutes	Clostridia	Clostridiales	Lachnospiraceae	unclassified_Lachnospiraceae
291	B6	OTU_173	T0	TT	0.271035	ns	0.374115	-1.2121		OTU_173	Bacteria	Firmicutes	Clostridia	Clostridiales	Lachnospiraceae	Ruminococcus2
292	HLB444	OTU_173	T0	TT	0.599929	ns	0.663888	-0.543587		OTU_173
293	B6	OTU_174	T0	TT	0.00944935	**	0.0480805	3.75541		OTU_174	Bacteria	Firmicutes	Clostridia	Clostridiales	Lachnospiraceae	Clostridium XlVa
294	HLB444	OTU_174	T0	TT	0.541847	ns	0.611345	-0.634016		OTU_174
295	B6	OTU_175	T0	TT	0.859362	ns	0.876246	-0.184949		OTU_175	Bacteria	Actinobacteria	Actinobacteria	Coriobacteriales	Coriobacteriaceae	Enterorhabdus
296	HLB444	OTU_175	T0	TT	0.910603	ns	0.924859	-0.115476		OTU_175
297	B6	OTU_176	T0	TT	0.850564	ns	0.873878	-0.196689		OTU_176	Bacteria	Firmicutes	Clostridia	Clostridiales	Lachnospiraceae	Clostridium XlVa
298	HLB444	OTU_176	T0	TT	0.0745586	ns	0.161908	2.01636		OTU_176
299	HLB444	OTU_177	T0	TT	0.673947	ns	0.734377	0.4348		OTU_177	Bacteria	Firmicutes	Clostridia	Clostridiales	Ruminococcaceae	unclassified_Ruminococcaceae
300	HLB444	OTU_178	T0	TT	0.120328	ns	0.21387	-1.71584		OTU_178	Bacteria	Firmicutes	Clostridia	Clostridiales	Lachnospiraceae	Eisenbergiella
301	B6	OTU_179	T0	TT	0.0250503	*	0.0797612	2.96714		OTU_179	Bacteria	Firmicutes	Clostridia	Clostridiales	Lachnospiraceae	Clostridium XlVb
302	HLB444	OTU_179	T0	TT	0.0627508	ns	0.145391	2.12281		OTU_179
303	HLB444	OTU_180	T0	TT	0.00446853	**	0.0297329	-3.76239		OTU_180	Bacteria	Firmicutes	Clostridia	Clostridiales	Clostridiales_Incertae Sedis XIII	Anaerovorax
304	HLB444	OTU_181	T0	TT	0.355598	ns	0.437728	-0.973805		OTU_181	Bacteria	Firmicutes	Clostridia	Clostridiales	Lachnospiraceae	unclassified_Lachnospiraceae
305	B6	OTU_182	T0	TT	0.0759924	ns	0.163652	2.1415		OTU_182	Bacteria	Firmicutes	Clostridia	Clostridiales	Lachnospiraceae	unclassified_Lachnospiraceae
306	HLB444	OTU_182	T0	TT	0.284816	ns	0.390025	1.13722		OTU_182
307	B6	OTU_183	T0	TT	0.156913	ns	0.258702	-1.61743		OTU_183	Bacteria	Firmicutes	Clostridia	Clostridiales	Lachnospiraceae	unclassified_Lachnospiraceae
308	HLB444	OTU_183	T0	TT	0.247598	ns	0.349194	-1.23641		OTU_183
309	B6	OTU_184	T0	TT	0.000480918	***	0.00831989	6.83746		OTU_184	Bacteria	Firmicutes	Clostridia	Clostridiales	Lachnospiraceae	Clostridium XlVa
310	B6	OTU_185	T0	TT	0.355918	ns	0.437728	1		OTU_185	Bacteria	Firmicutes	Clostridia	Clostridiales	Ruminococcaceae	unclassified_Ruminococcaceae
311	HLB444	OTU_185	T0	TT	0.000171787	***	0.00685825	-6.13509		OTU_185
312	B6	OTU_186	T0	TT	0.00180303	**	0.0178811	5.31543		OTU_186	Bacteria	Firmicutes	Clostridia	Clostridiales	Ruminococcaceae	Ruminococcus
313	HLB444	OTU_186	T0	TT	0.00496897	**	0.0318382	3.69368		OTU_186
314	B6	OTU_187	T0	TT	0.107786	ns	0.199789	1.8891		OTU_187	Bacteria	Firmicutes	Clostridia	Clostridiales	Ruminococcaceae	Oscillibacter
315	HLB444	OTU_187	T0	TT	0.0597327	ns	0.142863	-2.15312		OTU_187
316	HLB444	OTU_188	T0	TT	0.0213403	*	0.0714557	2.78173		OTU_188	Bacteria	Firmicutes	Clostridia	Clostridiales	Lachnospiraceae	unclassified_Lachnospiraceae
317	B6	OTU_189	T0	TT	0.67873	ns	0.735409	0.435063		OTU_189	Bacteria	Cyanobacteria/Chloroplast	Chloroplast	unclassified_Chloroplast	Chloroplast	Streptophyta
318	HLB444	OTU_189	T0	TT	0.848655	ns	0.873878	0.196407		OTU_189
319	B6	OTU_190	T0	TT	0.0944208	ns	0.184227	-1.98459		OTU_190	Bacteria	Firmicutes	Clostridia	Clostridiales	Ruminococcaceae	unclassified_Ruminococcaceae
320	HLB444	OTU_190	T0	TT	0.418416	ns	0.495794	-0.848006		OTU_190
321	HLB444	OTU_191	T0	TT	0.102996	ns	0.191595	-1.81451		OTU_191	Bacteria	Firmicutes	Clostridia	Clostridiales	Lachnospiraceae	unclassified_Lachnospiraceae
322	B6	OTU_192	T0	TT	0.0729305	ns	0.160924	2.17131		OTU_192	Bacteria	Firmicutes	Clostridia	Clostridiales	Lachnospiraceae	Ruminococcus2
323	HLB444	OTU_192	T0	TT	0.471357	ns	0.548508	0.751828		OTU_192
324	B6	OTU_193	T0	TT	0.0622796	ns	0.145391	2.28606		OTU_193	Bacteria	Firmicutes	Clostridia	Clostridiales	Lachnospiraceae	unclassified_Lachnospiraceae
325	B6	OTU_194	T0	TT	0.0202559	*	0.0705558	3.13266		OTU_194	Bacteria	Firmicutes	Clostridia	Clostridiales	Lachnospiraceae	unclassified_Lachnospiraceae
326	HLB444	OTU_194	T0	TT	0.0428471	*	0.114397	2.35649		OTU_194
327	B6	OTU_195	T0	TT	0.538287	ns	0.608651	-0.652454		OTU_195	Bacteria	Firmicutes	Clostridia	Clostridiales	Ruminococcaceae	unclassified_Ruminococcaceae
328	HLB444	OTU_195	T0	TT	0.220546	ns	0.31884	1.31649		OTU_195
329	HLB444	OTU_196	T0	TT	0.174293	ns	0.274115	1.47508		OTU_196	Bacteria	Firmicutes	Clostridia	Clostridiales	Lachnospiraceae	Clostridium XlVb
330	B6	OTU_197	T0	TT	0.000741802	***	0.0109009	6.306		OTU_197	Bacteria	Firmicutes	Clostridia	Clostridiales	Ruminococcaceae	unclassified_Ruminococcaceae
331	HLB444	OTU_197	T0	TT	0.0422533	*	0.114216	2.36501		OTU_197
332	HLB444	OTU_198	T0	TT	0.00747735	**	0.0417655	3.43261		OTU_198	Bacteria	Firmicutes	Clostridia	Clostridiales	Lachnospiraceae	Eisenbergiella
333	HLB444	OTU_199	T0	TT	0.199827	ns	0.298018	-1.38361		OTU_199	Bacteria	Firmicutes	Clostridia	Clostridiales	Lachnospiraceae	unclassified_Lachnospiraceae
334	B6	OTU_200	T0	TT	0.000389787	***	0.00758175	7.10764		OTU_200	Bacteria	Bacteroidetes	Bacteroidia	Bacteroidales	Porphyromonadaceae	unclassified_Porphyromonadaceae
335	HLB444	OTU_200	T0	TT	0.00158122	**	0.0178811	4.45826		OTU_200
336	B6	OTU_201	T0	TT	0.355918	ns	0.437728	-1		OTU_201	Bacteria	Firmicutes	Clostridia	Clostridiales	Ruminococcaceae	unclassified_Ruminococcaceae
337	HLB444	OTU_201	T0	TT	0.00442481	**	0.0297329	-3.76877		OTU_201
338	B6	OTU_202	T0	TT	0.0627335	ns	0.145391	2.28077		OTU_202	Bacteria	Firmicutes	Clostridia	Clostridiales	Lachnospiraceae	unclassified_Lachnospiraceae
339	B6	OTU_203	T0	TT	0.355918	ns	0.437728	1		OTU_203	Bacteria	Firmicutes	Clostridia	Clostridiales	Ruminococcaceae	Oscillibacter
340	HLB444	OTU_203	T0	TT	0.697437	ns	0.750974	-0.401474		OTU_203
341	HLB444	OTU_204	T0	TT	0.0967368	ns	0.184869	1.85398		OTU_204	Bacteria	Firmicutes	Clostridia	Clostridiales	Lachnospiraceae	unclassified_Lachnospiraceae
342	HLB444	OTU_205	T0	TT	0.023293	*	0.0755566	-2.7282		OTU_205	Bacteria	Firmicutes	Clostridia	Clostridiales	Ruminococcaceae	Pseudoflavonifractor
343	HLB444	OTU_206	T0	TT	0.0021918	**	0.0196324	-4.23456		OTU_206	Bacteria	Firmicutes	Clostridia	Clostridiales	Ruminococcaceae	Butyricicoccus
344	B6	OTU_207	T0	TT	0.000293431	***	0.00702005	7.48661		OTU_207	Bacteria	Firmicutes	Clostridia	Clostridiales	Lachnospiraceae	unclassified_Lachnospiraceae
345	HLB444	OTU_207	T0	TT	0.0269645	*	0.0848156	2.63885		OTU_207
346	HLB444	OTU_208	T0	TT	0.00408214	**	0.0297329	-3.82124		OTU_208	Bacteria	Firmicutes	Clostridia	Clostridiales	unclassified_Clostridiales	unclassified_Clostridiales
347	B6	OTU_209	T0	TT	0.0428082	*	0.114397	-2.56174		OTU_209	Bacteria	Firmicutes	Clostridia	Clostridiales	Ruminococcaceae	Clostridium IV
348	HLB444	OTU_210	T0	TT	0.307444	ns	0.41445	1.08187		OTU_210	Bacteria	Firmicutes	Clostridia	Clostridiales	Ruminococcaceae	Flavonifractor
349	B6	OTU_211	T0	TT	0.357975	ns	0.439218	0.9954		OTU_211	Bacteria	Firmicutes	Clostridia	Clostridiales	Lachnospiraceae	unclassified_Lachnospiraceae
350	HLB444	OTU_211	T0	TT	0.00674025	**	0.0402091	-3.49842		OTU_211
351	HLB444	OTU_212	T0	TT	0.00330581	**	0.0252311	3.95969		OTU_212	Bacteria	Firmicutes	Clostridia	Clostridiales	Lachnospiraceae	unclassified_Lachnospiraceae
352	B6	OTU_213	T0	TT	0.0968869	ns	0.184869	1.96599		OTU_213	Bacteria	Firmicutes	Clostridia	Clostridiales	Ruminococcaceae	Anaerotruncus
353	HLB444	OTU_213	T0	TT	0.534279	ns	0.605439	-0.646199		OTU_213
354	B6	OTU_214	T0	TT	0.355918	ns	0.437728	1		OTU_214	Bacteria	Bacteroidetes	Bacteroidia	Bacteroidales	unclassified_Bacteroidales	unclassified_Bacteroidales
355	HLB444	OTU_214	T0	TT	0.293542	ns	0.397776	-1.11548		OTU_214
356	B6	OTU_215	T0	TT	0.0113395	*	0.0535019	3.60198		OTU_215	Bacteria	Firmicutes	Clostridia	Clostridiales	Lachnospiraceae	unclassified_Lachnospiraceae
357	HLB444	OTU_216	T0	TT	0.439584	ns	0.517333	0.808622		OTU_216	Bacteria	Firmicutes	Clostridia	Clostridiales	Lachnospiraceae	Eisenbergiella
358	B6	OTU_217	T0	TT	0.102186	ns	0.190772	1.92758		OTU_217	Bacteria	Firmicutes	Clostridia	Clostridiales	Lachnospiraceae	unclassified_Lachnospiraceae
359	HLB444	OTU_217	T0	TT	0.343436	ns	0.43474	1		OTU_217
360	B6	OTU_218	T0	TT	0.0211285	*	0.0714557	3.09955		OTU_218	Bacteria	Actinobacteria	Actinobacteria	Coriobacteriales	Coriobacteriaceae	unclassified_Coriobacteriaceae
361	HLB444	OTU_218	T0	TT	0.0446818	*	0.117121	2.33089		OTU_218
362	HLB444	OTU_219	T0	TT	0.117313	ns	0.210677	-1.73202		OTU_219	Bacteria	Firmicutes	Clostridia	Clostridiales	unclassified_Clostridiales	unclassified_Clostridiales
363	B6	OTU_220	T0	TT	0.0150474	*	0.0617451	-3.36973		OTU_220	Bacteria	Firmicutes	Clostridia	Clostridiales	Ruminococcaceae	Anaerotruncus
364	HLB444	OTU_220	T0	TT	0.0308656	*	0.0925969	-2.55646		OTU_220
365	B6	OTU_221	T0	TT	0.00796292	**	0.0430495	3.90229		OTU_221	Bacteria	Firmicutes	Clostridia	Clostridiales	Lachnospiraceae	unclassified_Lachnospiraceae
366	B6	OTU_222	T0	TT	0.565617	ns	0.634163	0.607772		OTU_222	Bacteria	Firmicutes	Clostridia	Clostridiales	Ruminococcaceae	unclassified_Ruminococcaceae
367	HLB444	OTU_222	T0	TT	0.139213	ns	0.236116	-1.62219		OTU_222
368	B6	OTU_223	T0	TT	0.0052236	**	0.0330616	4.27686		OTU_223	Bacteria	Firmicutes	Clostridia	Clostridiales	Lachnospiraceae	unclassified_Lachnospiraceae
369	HLB444	OTU_223	T0	TT	0.075277	ns	0.162786	2.01042		OTU_223
370	HLB444	OTU_224	T0	TT	0.0173117	*	0.0655821	-2.90999		OTU_224	Bacteria	Firmicutes	Clostridia	Clostridiales	Ruminococcaceae	Clostridium IV
371	B6	OTU_225	T0	TT	0.0190369	*	0.0689327	3.18162		OTU_225	Bacteria	Firmicutes	Clostridia	Clostridiales	Lachnospiraceae	unclassified_Lachnospiraceae
372	HLB444	OTU_225	T0	TT	0.661391	ns	0.725712	-0.452829		OTU_225
373	B6	OTU_226	T0	TT	0.00688463	**	0.0406036	4.02944		OTU_226	Bacteria	Firmicutes	Clostridia	Clostridiales	Ruminococcaceae	Anaerotruncus
374	HLB444	OTU_226	T0	TT	0.122461	ns	0.216919	1.70461		OTU_226
375	HLB444	OTU_227	T0	TT	0.455036	ns	0.534307	-0.780674		OTU_227	Bacteria	Firmicutes	Clostridia	Clostridiales	Lachnospiraceae	unclassified_Lachnospiraceae
376	HLB444	OTU_228	T0	TT	0.0610448	ns	0.144668	-2.13976		OTU_228	Bacteria	Firmicutes	Clostridia	Clostridiales	Lachnospiraceae	Clostridium XlVa
377	HLB444	OTU_229	T0	TT	0.0200921	*	0.070458	-2.81862		OTU_229	Bacteria	Firmicutes	Clostridia	Clostridiales	Lachnospiraceae	unclassified_Lachnospiraceae
378	B6	OTU_230	T0	TT	0.048467	*	0.123066	-2.46986		OTU_230	Bacteria	Firmicutes	Clostridia	Clostridiales	Ruminococcaceae	Oscillibacter
379	HLB444	OTU_230	T0	TT	0.0475233	*	0.122102	-2.29322		OTU_230
380	HLB444	OTU_231	T0	TT	0.316276	ns	0.42089	-1.06113		OTU_231	Bacteria	Firmicutes	Clostridia	Clostridiales	Ruminococcaceae	unclassified_Ruminococcaceae
381	B6	OTU_232	T0	TT	0.209721	ns	0.30922	1.40465		OTU_232	Bacteria	Firmicutes	Clostridia	Clostridiales	Ruminococcaceae	unclassified_Ruminococcaceae
382	HLB444	OTU_232	T0	TT	0.019341	*	0.0689327	-2.84197		OTU_232
383	HLB444	OTU_234	T0	TT	0.157016	ns	0.258702	-1.54387		OTU_234	Bacteria	Firmicutes	Clostridia	Clostridiales	Ruminococcaceae	Oscillibacter
384	B6	OTU_235	T0	TT	0.748968	ns	0.794917	0.335082		OTU_235	Bacteria	Firmicutes	Clostridia	Clostridiales	Ruminococcaceae	Oscillibacter
385	HLB444	OTU_235	T0	TT	0.00317282	**	0.0245775	-3.98684		OTU_235
386	HLB444	OTU_236	T0	TT	0.312953	ns	0.419789	1.06888		OTU_236	Bacteria	Firmicutes	Clostridia	Clostridiales	Lachnospiraceae	unclassified_Lachnospiraceae
387	B6	OTU_237	T0	TT	0.110423	ns	0.203949	1.87167		OTU_237	Bacteria	Firmicutes	Clostridia	Clostridiales	Clostridiales_Incertae Sedis XIII	Anaerovorax
388	HLB444	OTU_237	T0	TT	0.151731	ns	0.251592	1.56625		OTU_237
389	B6	OTU_238	T0	TT	0.00922029	**	0.0473795	3.7763		OTU_238	Bacteria	Firmicutes	Clostridia	Clostridiales	Lachnospiraceae	unclassified_Lachnospiraceae
390	B6	OTU_239	T0	TT	0.0198152	*	0.0699596	-3.14998		OTU_239	Bacteria	Firmicutes	Clostridia	Clostridiales	Lachnospiraceae	unclassified_Lachnospiraceae
391	HLB444	OTU_239	T0	TT	0.093083	ns	0.182993	-1.87813		OTU_239
392	B6	OTU_240	T0	TT	0.0166502	*	0.064026	3.28825		OTU_240	Bacteria	Firmicutes	Clostridia	Clostridiales	Ruminococcaceae	unclassified_Ruminococcaceae
393	HLB444	OTU_240	T0	TT	0.0987996	ns	0.187142	1.84071		OTU_240
394	B6	OTU_241	T0	TT	0.0149648	*	0.0617451	3.37419		OTU_241	Bacteria	Actinobacteria	Actinobacteria	Coriobacteriales	Coriobacteriaceae	Enterorhabdus
395	HLB444	OTU_241	T0	TT	0.0986625	ns	0.187142	1.84159		OTU_241
396	HLB444	OTU_242	T0	TT	0.490521	ns	0.56448	0.718772		OTU_242	Bacteria	Firmicutes	Clostridia	Clostridiales	Lachnospiraceae	unclassified_Lachnospiraceae
397	B6	OTU_243	T0	TT	0.0457836	*	0.118217	-2.51193		OTU_243	Bacteria	Firmicutes	Clostridia	Clostridiales	Clostridiales_Incertae Sedis XIII	Anaerovorax
398	HLB444	OTU_243	T0	TT	0.184153	ns	0.282768	-1.43846		OTU_243
399	B6	OTU_244	T0	TT	0.132384	ns	0.227507	1.74069		OTU_244	Bacteria	Firmicutes	Clostridia	Clostridiales	Lachnospiraceae	unclassified_Lachnospiraceae
400	HLB444	OTU_244	T0	TT	0.100137	ns	0.188301	1.83225		OTU_244
401	HLB444	OTU_245	T0	TT	0.181103	ns	0.280574	1.44961		OTU_245	Bacteria	Firmicutes	Clostridia	Clostridiales	Lachnospiraceae	Eisenbergiella
402	B6	OTU_246	T0	TT	0.00140148	**	0.0169155	-5.58392		OTU_246	Bacteria	Firmicutes	Clostridia	Clostridiales	Lachnospiraceae	Lachnospiracea_incertae_sedis
403	HLB444	OTU_246	T0	TT	0.0496004	*	0.12436	2.26707		OTU_246
404	HLB444	OTU_247	T0	TT	0.343436	ns	0.43474	-1		OTU_247	Bacteria	Firmicutes	Clostridia	Clostridiales	Peptostreptococcaceae	Romboutsia
405	B6	OTU_248	T0	TT	0.0862146	ns	0.176163	-2.05023		OTU_248	Bacteria	Firmicutes	Clostridia	Clostridiales	Ruminococcaceae	Intestinimonas
406	HLB444	OTU_248	T0	TT	0.00433006	**	0.0297329	-3.78284		OTU_248
407	B6	OTU_249	T0	TT	0.0377417	*	0.104748	2.65567		OTU_249	Bacteria	Firmicutes	Clostridia	Clostridiales	Ruminococcaceae	Intestinimonas
408	HLB444	OTU_249	T0	TT	0.48664	ns	0.562508	-0.725399		OTU_249
409	B6	OTU_250	T0	TT	0.678714	ns	0.735409	-0.435086		OTU_250	Bacteria	Firmicutes	Clostridia	Clostridiales	Ruminococcaceae	unclassified_Ruminococcaceae
410	HLB444	OTU_251	T0	TT	0.322566	ns	0.428164	-1.04662		OTU_251	Bacteria	Firmicutes	Clostridia	Clostridiales	Lachnospiraceae	unclassified_Lachnospiraceae
411	B6	OTU_252	T0	TT	0.355918	ns	0.437728	1		OTU_252	Bacteria	Firmicutes	Clostridia	Clostridiales	Catabacteriaceae	Catabacter
412	HLB444	OTU_252	T0	TT	0.798251	ns	0.838649	-0.263296		OTU_252
413	B6	OTU_253	T0	TT	0.183459	ns	0.282768	1.50328		OTU_253	Bacteria	Firmicutes	Clostridia	Clostridiales	Catabacteriaceae	Catabacter
414	HLB444	OTU_253	T0	TT	0.0533638	ns	0.130027	2.22229		OTU_253
415	HLB444	OTU_254	T0	TT	0.504149	ns	0.578879	0.695758		OTU_254	Bacteria	Firmicutes	Clostridia	Clostridiales	Lachnospiraceae	Clostridium XlVa
416	HLB444	OTU_255	T0	TT	0.0454205	*	0.117901	-2.32088		OTU_255	Bacteria	Firmicutes	Clostridia	Clostridiales	Ruminococcaceae	unclassified_Ruminococcaceae
417	B6	OTU_256	T0	TT	0.00476077	**	0.0308855	4.36188		OTU_256	Bacteria	Firmicutes	unclassified_Firmicutes	unclassified_Firmicutes	unclassified_Firmicutes	unclassified_Firmicutes
418	B6	OTU_257	T0	TT	0.126884	ns	0.221726	1.77137		OTU_257	Bacteria	Firmicutes	Clostridia	Clostridiales	Lachnospiraceae	unclassified_Lachnospiraceae
419	HLB444	OTU_257	T0	TT	0.271009	ns	0.374115	1.17273		OTU_257
420	HLB444	OTU_258	T0	TT	0.0152281	*	0.0617451	2.9889		OTU_258	Bacteria	Firmicutes	Clostridia	Clostridiales	Lachnospiraceae	unclassified_Lachnospiraceae
421	HLB444	OTU_259	T0	TT	0.0346411	*	0.101125	-2.48613		OTU_259	Bacteria	Firmicutes	Clostridia	Clostridiales	Ruminococcaceae	Anaerotruncus
422	B6	OTU_260	T0	TT	0.219914	ns	0.31884	1.36941		OTU_260	Bacteria	Firmicutes	Clostridia	Clostridiales	Lachnospiraceae	unclassified_Lachnospiraceae
423	HLB444	OTU_260	T0	TT	0.00535952	**	0.0335131	-3.64494		OTU_260
424	B6	OTU_261	T0	TT	0.560042	ns	0.630503	-0.616776		OTU_261	Bacteria	Firmicutes	Clostridia	Clostridiales	Clostridiales_Incertae Sedis XIII	Anaerovorax
425	HLB444	OTU_262	T0	TT	0.0292199	*	0.0897345	-2.58987		OTU_262	Bacteria	Firmicutes	Clostridia	Clostridiales	Clostridiales_Incertae Sedis XIII	Anaerovorax
426	B6	OTU_263	T0	TT	0.381935	ns	0.459917	0.943317		OTU_263	Bacteria	Proteobacteria	Alphaproteobacteria	unclassified_Alphaproteobacteria	unclassified_Alphaproteobacteria	unclassified_Alphaproteobacteria
427	HLB444	OTU_263	T0	TT	0.211468	ns	0.310033	1.34521		OTU_263
428	B6	OTU_264	T0	TT	0.00720139	**	0.041528	-3.9899		OTU_264	Bacteria	Firmicutes	Clostridia	Clostridiales	Ruminococcaceae	Intestinimonas
429	HLB444	OTU_264	T0	TT	0.0132318	*	0.0581977	-3.07569		OTU_264
430	B6	OTU_265	T0	TT	0.0488327	*	0.123066	2.46432		OTU_265	Bacteria	Firmicutes	Clostridia	Clostridiales	Ruminococcaceae	Oscillibacter
431	HLB444	OTU_265	T0	TT	0.343436	ns	0.43474	-1		OTU_265
432	B6	OTU_266	T0	TT	0.0454338	*	0.117901	2.51761		OTU_266	Bacteria	Firmicutes	Erysipelotrichia	Erysipelotrichales	Erysipelotrichaceae	Erysipelotrichaceae_incertae_sedis
433	HLB444	OTU_267	T0	TT	0.000143037	***	0.00636601	-6.28784		OTU_267	Bacteria	Firmicutes	Clostridia	Clostridiales	Peptococcaceae 1	unclassified_Peptococcaceae 1
434	HLB444	OTU_268	T0	TT	0.199476	ns	0.298018	-1.3848		OTU_268	Bacteria	Firmicutes	Clostridia	Clostridiales	Lachnospiraceae	Clostridium XlVa
435	B6	OTU_269	T0	TT	0.370342	ns	0.449084	-0.968186		OTU_269	Bacteria	Firmicutes	Clostridia	Clostridiales	Ruminococcaceae	unclassified_Ruminococcaceae
436	B6	OTU_270	T0	TT	0.0958658	ns	0.184869	1.97364		OTU_270	Bacteria	Firmicutes	unclassified_Firmicutes	unclassified_Firmicutes	unclassified_Firmicutes	unclassified_Firmicutes
437	B6	OTU_271	T0	TT	0.214186	ns	0.31296	1.38903		OTU_271	Bacteria	Firmicutes	Clostridia	Clostridiales	Ruminococcaceae	unclassified_Ruminococcaceae
438	HLB444	OTU_271	T0	TT	0.277577	ns	0.382129	1.15566		OTU_271
439	HLB444	OTU_272	T0	TT	0.0616895	ns	0.144873	2.1333		OTU_272	Bacteria	Firmicutes	Clostridia	Clostridiales	unclassified_Clostridiales	unclassified_Clostridiales
440	HLB444	OTU_273	T0	TT	0.74524	ns	0.792581	0.335084		OTU_273
441	HLB444	OTU_274	T0	TT	0.254941	ns	0.357606	-1.21593		OTU_274	Bacteria	Firmicutes	Clostridia	Clostridiales	Ruminococcaceae	Oscillibacter
442	B6	OTU_275	T0	TT	0.387281	ns	0.46313	0.932047		OTU_275	Bacteria	Firmicutes	Clostridia	Clostridiales	Lachnospiraceae	Clostridium XlVa
443	HLB444	OTU_275	T0	TT	0.316224	ns	0.42089	-1.06125		OTU_275
444	B6	OTU_276	T0	TT	0.782459	ns	0.82708	-0.288791		OTU_276	Bacteria	Firmicutes	Clostridia	Clostridiales	unclassified_Clostridiales	unclassified_Clostridiales
445	HLB444	OTU_276	T0	TT	0.179429	ns	0.278814	1.45579		OTU_276
446	B6	OTU_277	T0	TT	0.0695294	ns	0.154213	2.20596		OTU_277	Bacteria	Firmicutes	Clostridia	Clostridiales	Clostridiales_Incertae Sedis XIII	Anaerovorax
447	HLB444	OTU_277	T0	TT	0.0811097	ns	0.171522	-1.96409		OTU_277
448	B6	OTU_278	T0	TT	0.423602	ns	0.500796	-0.858458		OTU_278	Bacteria	Firmicutes	Clostridia	Clostridiales	Ruminococcaceae	Intestinimonas
449	HLB444	OTU_278	T0	TT	0.0826554	ns	0.172076	-1.95234		OTU_278
450	HLB444	OTU_279	T0	TT	0.575596	ns	0.642439	-0.58085		OTU_279	Bacteria	Firmicutes	Clostridia	Clostridiales	Catabacteriaceae	Catabacter
451	B6	OTU_280	T0	TT	0.125684	ns	0.220372	1.77823		OTU_280	Bacteria	Firmicutes	Clostridia	Clostridiales	Lachnospiraceae	unclassified_Lachnospiraceae
452	B6	OTU_281	T0	TT	0.223493	ns	0.32131	-1.35738		OTU_281	Bacteria	Firmicutes	Clostridia	Clostridiales	Ruminococcaceae	Intestinimonas
453	HLB444	OTU_283	T0	TT	0.0397097	*	0.109624	2.40288		OTU_283	Bacteria	Firmicutes	Clostridia	Clostridiales	Ruminococcaceae	Oscillibacter
454	HLB444	OTU_284	T0	TT	0.262858	ns	0.36673	1.19438		OTU_284	Bacteria	Firmicutes	Clostridia	Clostridiales	Lachnospiraceae	Acetatifactor
455	HLB444	OTU_285	T0	TT	0.343436	ns	0.43474	1		OTU_285	Bacteria	Firmicutes	Clostridia	Clostridiales	Ruminococcaceae	Intestinimonas
456	HLB444	OTU_286	T0	TT	0.209151	ns	0.30922	1.35271		OTU_286	Bacteria	Firmicutes	Clostridia	Clostridiales	unclassified_Clostridiales	unclassified_Clostridiales
457	B6	OTU_288	T0	TT	0.967621	ns	0.973247	0.0423145		OTU_288	Bacteria	Firmicutes	Clostridia	Clostridiales	Ruminococcaceae	Oscillibacter
458	HLB444	OTU_288	T0	TT	0.178843	ns	0.278737	-1.45797		OTU_288
459	B6	OTU_290	T0	TT	0.0954082	ns	0.184869	1.97709		OTU_290	Bacteria	Firmicutes	Clostridia	Clostridiales	Lachnospiraceae	Lachnospiracea_incertae_sedis
460	HLB444	OTU_291	T0	TT	0.168404	ns	0.269982	1.49783		OTU_291	Bacteria	Firmicutes	Clostridia	Clostridiales	Lachnospiraceae	Fusicatenibacter
461	HLB444	OTU_292	T0	TT	0.720522	ns	0.771033	-0.369191		OTU_292	Bacteria	Firmicutes	Clostridia	Clostridiales	Lachnospiraceae	unclassified_Lachnospiraceae
462	HLB444	OTU_293	T0	TT	0.194291	ns	0.293986	1.40255		OTU_293	Bacteria	Firmicutes	Clostridia	Clostridiales	unclassified_Clostridiales	unclassified_Clostridiales
463	HLB444	OTU_294	T0	TT	0.0360685	*	0.101549	-2.46152		OTU_294	Bacteria	Firmicutes	Clostridia	Clostridiales	Peptococcaceae 1	unclassified_Peptococcaceae 1
464	HLB444	OTU_295	T0	TT	0.0358232	*	0.101549	2.46568		OTU_295	Bacteria	Firmicutes	Clostridia	Clostridiales	Lachnospiraceae	Eisenbergiella
465	HLB444	OTU_296	T0	TT	0.323769	ns	0.428664	-1.04388		OTU_296	Bacteria	Firmicutes	Clostridia	Clostridiales	Lachnospiraceae	unclassified_Lachnospiraceae
466	B6	OTU_297	T0	TT	0.0585269	ns	0.140627	2.33142		OTU_297	Bacteria	Firmicutes	Clostridia	Clostridiales	Lachnospiraceae	unclassified_Lachnospiraceae
467	HLB444	OTU_297	T0	TT	0.0503934	ns	0.125741	2.25736		OTU_297
468	HLB444	OTU_298	T0	TT	0.288547	ns	0.393061	-1.12786		OTU_298	Bacteria	Firmicutes	Clostridia	Clostridiales	unclassified_Clostridiales	unclassified_Clostridiales
469	B6	OTU_299	T0	TT	0.565737	ns	0.634163	0.60758		OTU_299	Bacteria	Firmicutes	Clostridia	Clostridiales	Lachnospiraceae	Clostridium XlVb
470	HLB444	OTU_299	T0	TT	0.343436	ns	0.43474	-1		OTU_299
471	B6	OTU_300	T0	TT	0.468739	ns	0.546686	0.77324		OTU_300	Bacteria	Firmicutes	Clostridia	Clostridiales	Ruminococcaceae	Anaerotruncus
472	HLB444	OTU_300	T0	TT	0.343436	ns	0.43474	1		OTU_300
473	B6	OTU_301	T0	TT	0.197111	ns	0.296524	-1.45049		OTU_301	Bacteria	Actinobacteria	Actinobacteria	Coriobacteriales	Coriobacteriaceae	unclassified_Coriobacteriaceae
474	B6	OTU_302	T0	TT	0.827851	ns	0.864497	0.227147		OTU_302	Bacteria	Firmicutes	Clostridia	Clostridiales	Lachnospiraceae	Ruminococcus2
475	HLB444	OTU_302	T0	TT	0.073831	ns	0.161001	-2.02244		OTU_302
476	HLB444	OTU_304	T0	TT	0.0812994	ns	0.171522	1.96263		OTU_304	Bacteria	Firmicutes	Clostridia	Clostridiales	Ruminococcaceae	Anaerotruncus
477	HLB444	OTU_305	T0	TT	0.123895	ns	0.218713	1.69717		OTU_305	Bacteria	Firmicutes	unclassified_Firmicutes	unclassified_Firmicutes	unclassified_Firmicutes	unclassified_Firmicutes
478	HLB444	OTU_306	T0	TT	0.0844049	ns	0.173834	-1.93929		OTU_306	Bacteria	Firmicutes	Clostridia	Clostridiales	Ruminococcaceae	unclassified_Ruminococcaceae
479	HLB444	OTU_307	T0	TT	0.294916	ns	0.398598	1.1121		OTU_307	Bacteria	Firmicutes	Clostridia	Clostridiales	Lachnospiraceae	Clostridium XlVb
480	B6	OTU_308	T0	TT	0.136577	ns	0.233169	1.71813		OTU_308	Bacteria	Firmicutes	Clostridia	Clostridiales	Lachnospiraceae	unclassified_Lachnospiraceae
481	B6	OTU_309	T0	TT	0.0868097	ns	0.176223	2.04526		OTU_309	Bacteria	Firmicutes	Clostridia	Clostridiales	Lachnospiraceae	unclassified_Lachnospiraceae
482	HLB444	OTU_309	T0	TT	0.343436	ns	0.43474	1		OTU_309
483	B6	OTU_310	T0	TT	0.0361977	*	0.101549	2.68698		OTU_310	Bacteria	Firmicutes	Clostridia	Clostridiales	Lachnospiraceae	unclassified_Lachnospiraceae
484	HLB444	OTU_310	T0	TT	0.0896063	ns	0.179559	1.90196		OTU_310
485	B6	OTU_311	T0	TT	0.836377	ns	0.870115	-0.215687		OTU_311	Bacteria	Proteobacteria	Gammaproteobacteria	Enterobacteriales	Enterobacteriaceae	Escherichia/Shigella
486	HLB444	OTU_311	T0	TT	0.854653	ns	0.873878	0.188518		OTU_311
487	HLB444	OTU_312	T0	TT	0.768014	ns	0.813468	0.304034		OTU_312	Bacteria	Firmicutes	Clostridia	Clostridiales	Lachnospiraceae	unclassified_Lachnospiraceae
488	HLB444	OTU_313	T0	TT	0.170654	ns	0.271685	-1.48906		OTU_313	Bacteria	Firmicutes	Clostridia	Clostridiales	Ruminococcaceae	Anaerotruncus
489	HLB444	OTU_314	T0	TT	0.819403	ns	0.8574	0.235087		OTU_314	Bacteria	Firmicutes	Clostridia	Clostridiales	Lachnospiraceae	unclassified_Lachnospiraceae
490	HLB444	OTU_315	T0	TT	0.836584	ns	0.870115	-0.212325		OTU_315	Bacteria	Firmicutes	Clostridia	Clostridiales	Lachnospiraceae	unclassified_Lachnospiraceae
491	HLB444	OTU_316	T0	TT	0.0903193	ns	0.179952	1.89701		OTU_316	Bacteria	Firmicutes	Clostridia	Clostridiales	Lachnospiraceae	unclassified_Lachnospiraceae
492	B6	OTU_317	T0	TT	0.424733	ns	0.500992	0.856244		OTU_317	Bacteria	Firmicutes	Clostridia	Clostridiales	Lachnospiraceae	unclassified_Lachnospiraceae
493	HLB444	OTU_318	T0	TT	0.0827935	ns	0.172076	1.9513		OTU_318	Bacteria	Firmicutes	Clostridia	Clostridiales	Ruminococcaceae	unclassified_Ruminococcaceae
494	HLB444	OTU_319	T0	TT	0.714522	ns	0.76706	0.377539		OTU_319	Bacteria	Firmicutes	Clostridia	Clostridiales	Lachnospiraceae	Fusicatenibacter
495	B6	OTU_321	T0	TT	0.0733351	ns	0.160924	-2.16729		OTU_321	Bacteria	Firmicutes	Clostridia	Clostridiales	Lachnospiraceae	Coprococcus
496	B6	OTU_322	T0	TT	0.172388	ns	0.272451	1.54886		OTU_322	Bacteria	Firmicutes	Clostridia	Clostridiales	Ruminococcaceae	unclassified_Ruminococcaceae
497	HLB444	OTU_322	T0	TT	0.343436	ns	0.43474	-1		OTU_322
498	B6	OTU_323	T0	TT	0.00355557	**	0.026744	4.63593		OTU_323	Bacteria	Firmicutes	Clostridia	Clostridiales	Lachnospiraceae	unclassified_Lachnospiraceae
499	HLB444	OTU_323	T0	TT	0.0967568	ns	0.184869	1.85385		OTU_323
500	B6	OTU_324	T0	TT	0.147355	ns	0.245908	1.66308		OTU_324	Bacteria	Firmicutes	Clostridia	Clostridiales	Lachnospiraceae	Roseburia
501	B6	OTU_325	T0	TT	0.252531	ns	0.355185	-1.26575		OTU_325	Bacteria	Firmicutes	Clostridia	Clostridiales	Ruminococcaceae	Oscillibacter
502	HLB444	OTU_325	T0	TT	0.0242248	*	0.0776091	-2.70424		OTU_325
503	HLB444	OTU_326	T0	TT	0.235558	ns	0.335864	1.27111		OTU_326	Bacteria	Firmicutes	Clostridia	Clostridiales	Catabacteriaceae	Catabacter
504	HLB444	OTU_327	T0	TT	0.168404	ns	0.269982	1.49783		OTU_327	Bacteria	Firmicutes	Clostridia	Clostridiales	Lachnospiraceae	unclassified_Lachnospiraceae
505	HLB444	OTU_328	T0	TT	0.191453	ns	0.29139	1.41244		OTU_328	Bacteria	Firmicutes	Clostridia	Clostridiales	Ruminococcaceae	unclassified_Ruminococcaceae
506	B6	OTU_329	T0	TT	0.247109	ns	0.349194	-1.28212		OTU_329	Bacteria	Firmicutes	Clostridia	Clostridiales	Lachnospiraceae	Clostridium XlVa
507	HLB444	OTU_329	T0	TT	0.189567	ns	0.289368	-1.41908		OTU_329
508	HLB444	OTU_330	T0	TT	0.0219413	*	0.0724028	-2.76474		OTU_330	Bacteria	Firmicutes	Clostridia	Clostridiales	Ruminococcaceae	unclassified_Ruminococcaceae
509	B6	OTU_331	T0	TT	0.0155386	*	0.0620349	-3.34378		OTU_331	Bacteria	Firmicutes	Clostridia	Clostridiales	Lachnospiraceae	unclassified_Lachnospiraceae
510	HLB444	OTU_331	T0	TT	0.952195	ns	0.963331	-0.0616427		OTU_331
511	HLB444	OTU_332	T0	TT	0.343436	ns	0.43474	-1		OTU_332	Bacteria	Firmicutes	Clostridia	Clostridiales	Lachnospiraceae	unclassified_Lachnospiraceae
512	B6	OTU_333	T0	TT	0.0919018	ns	0.18205	2.00411		OTU_333	Bacteria	Actinobacteria	Actinobacteria	Coriobacteriales	Coriobacteriaceae	unclassified_Coriobacteriaceae
513	HLB444	OTU_333	T0	TT	0.343436	ns	0.43474	1		OTU_333
514	B6	OTU_334	T0	TT	0.355918	ns	0.437728	1		OTU_334	Bacteria	Bacteroidetes	Bacteroidia	Bacteroidales	unclassified_Bacteroidales	unclassified_Bacteroidales
515	HLB444	OTU_334	T0	TT	0.343436	ns	0.43474	-1		OTU_334
516	B6	OTU_336	T0	TT	0.34115	ns	0.43474	-1.03365		OTU_336	Bacteria	Firmicutes	Clostridia	Clostridiales	Lachnospiraceae	unclassified_Lachnospiraceae
517	HLB444	OTU_336	T0	TT	0.161914	ns	0.265928	-1.52372		OTU_336
518	B6	OTU_337	T0	TT	0.000474063	***	0.00831989	6.85565		OTU_337	Bacteria	Bacteroidetes	Bacteroidia	Bacteroidales	Porphyromonadaceae	unclassified_Porphyromonadaceae
519	HLB444	OTU_337	T0	TT	0.0303479	*	0.0919692	2.56678		OTU_337

## Sheet: Dataset S3.2 unpaired t-tests
original order	.y.	group1	group2	p	p.signif	adj.p.fdr	test statistic (2-tailed)		.y.	Domain	Phylum	Class	Order	Family	Genus
1	OTU_1	B6T0	HLB444T0	0.012765	*	0.0543241	2.82921		OTU_1	Bacteria	Bacteroidetes	Bacteroidia	Bacteroidales	Porphyromonadaceae	unclassified_Porphyromonadaceae
2	OTU_2	B6T0	HLB444T0	0.0285644	*	0.0872913	2.44114		OTU_2	Bacteria	Bacteroidetes	Bacteroidia	Bacteroidales	Porphyromonadaceae	unclassified_Porphyromonadaceae
3	OTU_3	B6T0	HLB444T0	0.453167	ns	0.515378	-0.777697		OTU_3	Bacteria	Bacteroidetes	Bacteroidia	Bacteroidales	Porphyromonadaceae	unclassified_Porphyromonadaceae
4	OTU_4	B6T0	HLB444T0	0.0166447	*	0.0628606	3.20723		OTU_4	Bacteria	Firmicutes	Clostridia	Clostridiales	Clostridiaceae 1	Clostridium sensu stricto
5	OTU_5	B6T0	HLB444T0	0.047706	*	0.11785	-2.29072		OTU_5	Bacteria	Firmicutes	Erysipelotrichia	Erysipelotrichales	Erysipelotrichaceae	Holdemanella
6	OTU_6	B6T0	HLB444T0	5.47308e-06	****	0.000562762	-9.50034		OTU_6	Bacteria	Bacteroidetes	Bacteroidia	Bacteroidales	Porphyromonadaceae	unclassified_Porphyromonadaceae
7	OTU_7	B6T0	HLB444T0	0.534675	ns	0.592276	0.635995		OTU_7	Bacteria	Bacteroidetes	Bacteroidia	Bacteroidales	Porphyromonadaceae	unclassified_Porphyromonadaceae
8	OTU_8	B6T0	HLB444T0	5.31816e-06	****	0.000562762	-9.53342		OTU_8	Bacteria	Bacteroidetes	Bacteroidia	Bacteroidales	Porphyromonadaceae	Barnesiella
9	OTU_9	B6T0	HLB444T0	2.78059e-05	****	0.00162337	-7.77366		OTU_9	Bacteria	Bacteroidetes	Bacteroidia	Bacteroidales	Porphyromonadaceae	unclassified_Porphyromonadaceae
10	OTU_10	B6T0	HLB444T0	0.0896523	ns	0.173236	-1.90095		OTU_10	Bacteria	Verrucomicrobia	Verrucomicrobiae	Verrucomicrobiales	Verrucomicrobiaceae	Akkermansia
11	OTU_11	B6T0	HLB444T0	0.190556	ns	0.280145	1.42219		OTU_11	Bacteria	Firmicutes	Clostridia	Clostridiales	Ruminococcaceae	Oscillibacter
12	OTU_12	B6T0	HLB444T0	0.318567	ns	0.411875	-1.05527		OTU_12	Bacteria	Firmicutes	Erysipelotrichia	Erysipelotrichales	Erysipelotrichaceae	Allobaculum
13	OTU_13	B6T0	HLB444T0	0.0584673	ns	0.133074	-2.16548		OTU_13	Bacteria	Firmicutes	Clostridia	Clostridiales	Lachnospiraceae	Eisenbergiella
14	OTU_14	B6T0	HLB444T0	0.00271154	**	0.0217724	4.89976		OTU_14	Bacteria	Bacteroidetes	Bacteroidia	Bacteroidales	Porphyromonadaceae	Barnesiella
15	OTU_15	B6T0	HLB444T0	0.0436039	*	0.11127	-2.34565		OTU_15	Bacteria	Firmicutes	Clostridia	Clostridiales	Ruminococcaceae	unclassified_Ruminococcaceae
16	OTU_16	B6T0	HLB444T0	0.000421278	***	0.00767077	4.68514		OTU_16	Bacteria	Bacteroidetes	Bacteroidia	Bacteroidales	Porphyromonadaceae	unclassified_Porphyromonadaceae
17	OTU_17	B6T0	HLB444T0	1.89369e-06	****	0.000331016	17.9952		OTU_17	Bacteria	Bacteroidetes	Bacteroidia	Bacteroidales	unclassified_Bacteroidales	unclassified_Bacteroidales
18	OTU_18	B6T0	HLB444T0	0.0376838	*	0.102126	-2.43481		OTU_18	Bacteria	Firmicutes	Clostridia	Clostridiales	Lachnospiraceae	Fusicatenibacter
19	OTU_19	B6T0	HLB444T0	0.329702	ns	0.41288	-1.01271		OTU_19	Bacteria	Bacteroidetes	Bacteroidia	Bacteroidales	Porphyromonadaceae	unclassified_Porphyromonadaceae
20	OTU_20	B6T0	HLB444T0	9.97833e-06	****	0.000830577	-8.82983		OTU_20	Bacteria	Bacteroidetes	Bacteroidia	Bacteroidales	Porphyromonadaceae	unclassified_Porphyromonadaceae
21	OTU_21	B6T0	HLB444T0	0.0806135	ns	0.1664	-1.9679		OTU_21	Bacteria	Firmicutes	Clostridia	Clostridiales	Lachnospiraceae	unclassified_Lachnospiraceae
22	OTU_23	B6T0	HLB444T0	0.42826	ns	0.490241	0.823753		OTU_23	Bacteria	Firmicutes	Clostridia	Clostridiales	Ruminococcaceae	Oscillibacter
23	OTU_24	B6T0	HLB444T0	0.0265015	*	0.0827226	2.92131		OTU_24	Bacteria	Firmicutes	Clostridia	Clostridiales	Ruminococcaceae	Oscillibacter
24	OTU_25	B6T0	HLB444T0	0.00779615	**	0.0411712	3.85749		OTU_25	Bacteria	Firmicutes	Clostridia	Clostridiales	Ruminococcaceae	unclassified_Ruminococcaceae
25	OTU_26	B6T0	HLB444T0	0.0144557	*	0.0573978	-3.02101		OTU_26	Bacteria	Bacteroidetes	Bacteroidia	Bacteroidales	Porphyromonadaceae	Barnesiella
26	OTU_28	B6T0	HLB444T0	0.0249581	*	0.0796143	2.77148		OTU_28	Bacteria	Firmicutes	Clostridia	Clostridiales	Ruminococcaceae	Intestinimonas
27	OTU_29	B6T0	HLB444T0	0.000978223	***	0.0124934	-4.79669		OTU_29	Bacteria	Bacteroidetes	Bacteroidia	Bacteroidales	Porphyromonadaceae	Barnesiella
28	OTU_30	B6T0	HLB444T0	0.0456099	*	0.114879	2.51473		OTU_30	Bacteria	Firmicutes	Clostridia	Clostridiales	Lachnospiraceae	unclassified_Lachnospiraceae
29	OTU_31	B6T0	HLB444T0	0.025623	*	0.0805557	2.51679		OTU_31	Bacteria	Firmicutes	Clostridia	Clostridiales	Peptococcaceae 1	Desulfonispora
30	OTU_32	B6T0	HLB444T0	0.00122359	**	0.0136599	-4.6375		OTU_32	Bacteria	Firmicutes	Clostridia	Clostridiales	Lachnospiraceae	Eisenbergiella
31	OTU_33	B6T0	HLB444T0	0.0314191	*	0.0934024	2.73048		OTU_33	Bacteria	Firmicutes	Clostridia	Clostridiales	Lachnospiraceae	unclassified_Lachnospiraceae
32	OTU_34	B6T0	HLB444T0	0.865714	ns	0.887547	0.173528		OTU_34	Bacteria	Firmicutes	Bacilli	Lactobacillales	Lactobacillaceae	Lactobacillus
33	OTU_35	B6T0	HLB444T0	0.00850947	**	0.0433241	3.34731		OTU_35	Bacteria	Firmicutes	Clostridia	Clostridiales	Ruminococcaceae	Intestinimonas
34	OTU_36	B6T0	HLB444T0	0.111554	ns	0.195192	-1.76401		OTU_36	Bacteria	Firmicutes	Clostridia	Clostridiales	Lachnospiraceae	unclassified_Lachnospiraceae
35	OTU_37	B6T0	HLB444T0	0.00714378	**	0.0393922	-3.30619		OTU_37	Bacteria	Firmicutes	Clostridia	Clostridiales	Ruminococcaceae	Oscillibacter
36	OTU_38	B6T0	HLB444T0	0.0518753	ns	0.124301	2.20439		OTU_38	Bacteria	Firmicutes	Clostridia	Clostridiales	Ruminococcaceae	Anaerotruncus
37	OTU_39	B6T0	HLB444T0	0.0231274	*	0.07599	2.98373		OTU_39	Bacteria	Firmicutes	Clostridia	Clostridiales	Lachnospiraceae	Clostridium XlVb
38	OTU_40	B6T0	HLB444T0	0.0130954	*	0.0549882	3.23173		OTU_40	Bacteria	Firmicutes	Clostridia	Clostridiales	Ruminococcaceae	Oscillibacter
39	OTU_41	B6T0	HLB444T0	4.16687e-05	****	0.00208106	10.5502		OTU_41	Bacteria	Firmicutes	Clostridia	Clostridiales	Lachnospiraceae	Marvinbryantia
40	OTU_42	B6T0	HLB444T0	0.322039	ns	0.41288	-1.04783		OTU_42	Bacteria	Firmicutes	Clostridia	Clostridiales	Lachnospiraceae	unclassified_Lachnospiraceae
41	OTU_43	B6T0	HLB444T0	0.969396	ns	0.976097	0.0391079		OTU_43	Bacteria	Firmicutes	Clostridia	Clostridiales	Lachnospiraceae	unclassified_Lachnospiraceae
42	OTU_44	B6T0	HLB444T0	0.00183497	**	0.0174322	4.85763		OTU_44	Bacteria	Firmicutes	Clostridia	Clostridiales	Ruminococcaceae	Oscillibacter
43	OTU_45	B6T0	HLB444T0	0.000231114	***	0.00532158	7.78947		OTU_45	Bacteria	Firmicutes	Clostridia	Clostridiales	Ruminococcaceae	unclassified_Ruminococcaceae
44	OTU_46	B6T0	HLB444T0	0.0327966	*	0.0955473	2.7299		OTU_46	Bacteria	Bacteroidetes	Bacteroidia	Bacteroidales	Porphyromonadaceae	unclassified_Porphyromonadaceae
45	OTU_47	B6T0	HLB444T0	0.701386	ns	0.751239	-0.394152		OTU_47	Bacteria	Firmicutes	Clostridia	Clostridiales	Lachnospiraceae	Acetatifactor
46	OTU_48	B6T0	HLB444T0	0.118055	ns	0.203311	1.65998		OTU_48	Bacteria	Firmicutes	Clostridia	Clostridiales	Lachnospiraceae	Coprococcus
47	OTU_49	B6T0	HLB444T0	0.0905251	ns	0.173236	2.015		OTU_49	Bacteria	Firmicutes	Clostridia	Clostridiales	Lachnospiraceae	Eisenbergiella
48	OTU_50	B6T0	HLB444T0	0.0632405	ns	0.13993	-2.11802		OTU_50	Bacteria	Firmicutes	Clostridia	Clostridiales	Ruminococcaceae	Pseudoflavonifractor
49	OTU_51	B6T0	HLB444T0	0.000915218	***	0.0120998	-4.84456		OTU_51	Bacteria	Firmicutes	Clostridia	Clostridiales	Lachnospiraceae	Murimonas
50	OTU_52	B6T0	HLB444T0	0.0290157	*	0.0883614	-2.52545		OTU_52	Bacteria	Firmicutes	Clostridia	Clostridiales	Ruminococcaceae	Intestinimonas
51	OTU_53	B6T0	HLB444T0	0.0236667	*	0.0766099	3.001		OTU_53	Bacteria	Tenericutes	Mollicutes	Anaeroplasmatales	Anaeroplasmataceae	Anaeroplasma
52	OTU_54	B6T0	HLB444T0	0.752614	ns	0.792989	-0.32138		OTU_54	Bacteria	Firmicutes	Clostridia	Clostridiales	Lachnospiraceae	Acetatifactor
53	OTU_55	B6T0	HLB444T0	0.08833	ns	0.172901	-1.89117		OTU_55	Bacteria	Firmicutes	Erysipelotrichia	Erysipelotrichales	Erysipelotrichaceae	Turicibacter
54	OTU_56	B6T0	HLB444T0	0.496981	ns	0.558587	-0.701603		OTU_56	Bacteria	Firmicutes	Clostridia	Clostridiales	Lachnospiraceae	unclassified_Lachnospiraceae
55	OTU_57	B6T0	HLB444T0	0.028537	*	0.0872913	-2.60428		OTU_57	Bacteria	Firmicutes	Clostridia	Clostridiales	Lachnospiraceae	Fusicatenibacter
56	OTU_58	B6T0	HLB444T0	0.0361017	*	0.0999584	2.65062		OTU_58	Bacteria	Firmicutes	Clostridia	Clostridiales	Ruminococcaceae	Oscillibacter
57	OTU_59	B6T0	HLB444T0	0.324869	ns	0.41288	-1.03927		OTU_59	Bacteria	Actinobacteria	Actinobacteria	Coriobacteriales	Coriobacteriaceae	Enterorhabdus
58	OTU_60	B6T0	HLB444T0	0.0564326	ns	0.129608	-2.1732		OTU_60	Bacteria	Firmicutes	Clostridia	Clostridiales	Lachnospiraceae	Ruminococcus2
59	OTU_61	B6T0	HLB444T0	0.0187957	*	0.0684475	3.12024		OTU_61	Bacteria	Firmicutes	Clostridia	Clostridiales	Ruminococcaceae	Oscillibacter
60	OTU_62	B6T0	HLB444T0	0.343436	ns	0.41288	-1		OTU_62	Bacteria	Firmicutes	Clostridia	Clostridiales	Ruminococcaceae	Anaerotruncus
61	OTU_63	B6T0	HLB444T0	0.319204	ns	0.41209	1.07411		OTU_63	Bacteria	Firmicutes	Clostridia	Clostridiales	Ruminococcaceae	Oscillibacter
62	OTU_64	B6T0	HLB444T0	0.833002	ns	0.8621	-0.215759		OTU_64	Bacteria	Firmicutes	Clostridia	Clostridiales	Lachnospiraceae	Eisenbergiella
63	OTU_65	B6T0	HLB444T0	0.000402039	***	0.00767077	-5.45691		OTU_65	Bacteria	Firmicutes	Clostridia	Clostridiales	Ruminococcaceae	Pseudoflavonifractor
64	OTU_66	B6T0	HLB444T0	0.262465	ns	0.354233	-1.16621		OTU_66	Bacteria	Firmicutes	Clostridia	Clostridiales	Ruminococcaceae	unclassified_Ruminococcaceae
65	OTU_67	B6T0	HLB444T0	0.00147648	**	0.0157371	-4.50585		OTU_67	Bacteria	Actinobacteria	Actinobacteria	Coriobacteriales	Coriobacteriaceae	Olsenella
66	OTU_68	B6T0	HLB444T0	0.052848	ns	0.125174	-2.22806		OTU_68	Bacteria	Firmicutes	Clostridia	Clostridiales	Lachnospiraceae	unclassified_Lachnospiraceae
67	OTU_69	B6T0	HLB444T0	0.0827575	ns	0.1664	2.0798		OTU_69	Bacteria	Firmicutes	Clostridia	Clostridiales	Lachnospiraceae	Eisenbergiella
68	OTU_70	B6T0	HLB444T0	0.179298	ns	0.27065	1.48257		OTU_70	Bacteria	Firmicutes	Clostridia	Clostridiales	Lachnospiraceae	unclassified_Lachnospiraceae
69	OTU_71	B6T0	HLB444T0	0.849539	ns	0.875586	0.193031		OTU_71	Bacteria	Firmicutes	Clostridia	Clostridiales	Ruminococcaceae	Flavonifractor
70	OTU_72	B6T0	HLB444T0	0.817974	ns	0.85007	-0.236218		OTU_72	Bacteria	Firmicutes	Clostridia	Clostridiales	Lachnospiraceae	unclassified_Lachnospiraceae
71	OTU_73	B6T0	HLB444T0	0.0153744	*	0.0594569	3.30997		OTU_73	Bacteria	Firmicutes	Clostridia	Clostridiales	Lachnospiraceae	unclassified_Lachnospiraceae
72	OTU_74	B6T0	HLB444T0	0.211701	ns	0.303074	1.36522		OTU_74	Bacteria	Firmicutes	Clostridia	Clostridiales	Lachnospiraceae	Eisenbergiella
73	OTU_75	B6T0	HLB444T0	0.0705885	ns	0.150842	2.1916		OTU_75	Bacteria	Firmicutes	Clostridia	Clostridiales	Lachnospiraceae	unclassified_Lachnospiraceae
74	OTU_76	B6T0	HLB444T0	0.211248	ns	0.302674	1.39927		OTU_76	Bacteria	Firmicutes	Clostridia	Clostridiales	Lachnospiraceae	unclassified_Lachnospiraceae
75	OTU_77	B6T0	HLB444T0	0.0469033	*	0.116791	2.48797		OTU_77	Bacteria	Firmicutes	Clostridia	Clostridiales	Lachnospiraceae	unclassified_Lachnospiraceae
76	OTU_78	B6T0	HLB444T0	0.556434	ns	0.613507	0.602938		OTU_78	Bacteria	Firmicutes	Clostridia	Clostridiales	Lachnospiraceae	Butyrivibrio
77	OTU_79	B6T0	HLB444T0	0.00930928	**	0.0449684	2.98638		OTU_79	Bacteria	Firmicutes	Clostridia	Clostridiales	Ruminococcaceae	Pseudoflavonifractor
78	OTU_80	B6T0	HLB444T0	0.116103	ns	0.201337	-1.73862		OTU_80	Bacteria	Firmicutes	Clostridia	Clostridiales	Lachnospiraceae	Acetatifactor
79	OTU_81	B6T0	HLB444T0	0.161759	ns	0.257518	1.55557		OTU_81	Bacteria	Firmicutes	Clostridia	Clostridiales	Ruminococcaceae	Oscillibacter
80	OTU_82	B6T0	HLB444T0	0.12756	ns	0.214194	1.76752		OTU_82	Bacteria	Firmicutes	Clostridia	Clostridiales	Lachnospiraceae	unclassified_Lachnospiraceae
81	OTU_83	B6T0	HLB444T0	0.355918	ns	0.417546	1		OTU_83	Bacteria	Firmicutes	Bacilli	Lactobacillales	Streptococcaceae	Lactococcus
82	OTU_84	B6T0	HLB444T0	0.0892188	ns	0.173236	1.9249		OTU_84	Bacteria	Firmicutes	Clostridia	Clostridiales	Ruminococcaceae	Oscillibacter
83	OTU_85	B6T0	HLB444T0	0.0350357	*	0.0995811	2.60435		OTU_85	Bacteria	Firmicutes	Clostridia	Clostridiales	Lachnospiraceae	unclassified_Lachnospiraceae
84	OTU_86	B6T0	HLB444T0	0.00854188	**	0.0433241	3.67598		OTU_86	Bacteria	Firmicutes	Clostridia	Clostridiales	Ruminococcaceae	Anaerotruncus
85	OTU_87	B6T0	HLB444T0	0.0560252	ns	0.129292	2.31714		OTU_87	Bacteria	Firmicutes	Clostridia	Clostridiales	Lachnospiraceae	unclassified_Lachnospiraceae
86	OTU_88	B6T0	HLB444T0	0.0533883	ns	0.125759	-2.14915		OTU_88	Bacteria	Firmicutes	Clostridia	Clostridiales	Ruminococcaceae	unclassified_Ruminococcaceae
87	OTU_89	B6T0	HLB444T0	0.166701	ns	0.262362	1.49345		OTU_89	Bacteria	Firmicutes	Clostridia	Clostridiales	Clostridiales_Incertae Sedis XIII	Anaerovorax
88	OTU_90	B6T0	HLB444T0	0.0137264	*	0.0559402	-3.05299		OTU_90	Bacteria	Firmicutes	Clostridia	Clostridiales	Ruminococcaceae	unclassified_Ruminococcaceae
89	OTU_91	B6T0	HLB444T0	0.163181	ns	0.25931	1.51713		OTU_91	Bacteria	Firmicutes	Clostridia	Clostridiales	Lachnospiraceae	unclassified_Lachnospiraceae
90	OTU_92	B6T0	HLB444T0	0.0361181	*	0.0999584	-2.46068		OTU_92	Bacteria	Firmicutes	Bacilli	Lactobacillales	Lactobacillaceae	Lactobacillus
91	OTU_93	B6T0	HLB444T0	0.981385	ns	0.986449	0.0237482		OTU_93	Bacteria	Bacteroidetes	Bacteroidia	Bacteroidales	unclassified_Bacteroidales	unclassified_Bacteroidales
92	OTU_94	B6T0	HLB444T0	0.928962	ns	0.942441	0.090946		OTU_94	Bacteria	Firmicutes	Clostridia	Clostridiales	Ruminococcaceae	Flavonifractor
93	OTU_95	B6T0	HLB444T0	0.102057	ns	0.184146	1.831		OTU_95	Bacteria	Firmicutes	Clostridia	Clostridiales	Lachnospiraceae	unclassified_Lachnospiraceae
94	OTU_96	B6T0	HLB444T0	0.695896	ns	0.746732	0.398473		OTU_96	Bacteria	Firmicutes	Clostridia	Clostridiales	Lachnospiraceae	Clostridium XlVa
95	OTU_97	B6T0	HLB444T0	0.00775967	**	0.0411027	3.92473		OTU_97	Bacteria	Firmicutes	Clostridia	Clostridiales	Ruminococcaceae	unclassified_Ruminococcaceae
96	OTU_98	B6T0	HLB444T0	7.20607e-09	****	4.19874e-06	-20.5307		OTU_98	Bacteria	Bacteroidetes	Bacteroidia	Bacteroidales	Porphyromonadaceae	unclassified_Porphyromonadaceae
97	OTU_99	B6T0	HLB444T0	0.991735	ns	0.99344	-0.0105326		OTU_99	Bacteria	Firmicutes	Clostridia	Clostridiales	Ruminococcaceae	Flavonifractor
98	OTU_100	B6T0	HLB444T0	0.0418549	*	0.108554	2.51637		OTU_100	Bacteria	Firmicutes	Clostridia	Clostridiales	Ruminococcaceae	Pseudoflavonifractor
99	OTU_101	B6T0	HLB444T0	0.634188	ns	0.687693	0.485754		OTU_101	Bacteria	Firmicutes	Clostridia	Clostridiales	Lachnospiraceae	Coprococcus
100	OTU_102	B6T0	HLB444T0	0.106267	ns	0.190128	-1.79476		OTU_102	Bacteria	Firmicutes	Clostridia	Clostridiales	Lachnospiraceae	Acetatifactor
101	OTU_103	B6T0	HLB444T0	0.132727	ns	0.221169	1.73882		OTU_103	Bacteria	Firmicutes	Clostridia	Clostridiales	Lachnospiraceae	unclassified_Lachnospiraceae
102	OTU_104	B6T0	HLB444T0	0.0539414	ns	0.126547	2.39115		OTU_104	Bacteria	Firmicutes	Clostridia	Clostridiales	Lachnospiraceae	unclassified_Lachnospiraceae
103	OTU_105	B6T0	HLB444T0	0.189858	ns	0.279353	-1.41805		OTU_105	Bacteria	Firmicutes	Clostridia	Clostridiales	Lachnospiraceae	unclassified_Lachnospiraceae
104	OTU_106	B6T0	HLB444T0	0.0131179	*	0.0549882	3.08705		OTU_106	Bacteria	Firmicutes	Clostridia	Clostridiales	Ruminococcaceae	Butyricicoccus
105	OTU_107	B6T0	HLB444T0	0.343436	ns	0.41288	-1		OTU_107	Bacteria	Firmicutes	Clostridia	Clostridiales	Lachnospiraceae	Acetatifactor
106	OTU_108	B6T0	HLB444T0	0.00713251	**	0.0393922	3.21211		OTU_108	Bacteria	Firmicutes	Clostridia	Clostridiales	Ruminococcaceae	unclassified_Ruminococcaceae
107	OTU_109	B6T0	HLB444T0	0.0902253	ns	0.173236	2.0174		OTU_109	Bacteria	Firmicutes	Erysipelotrichia	Erysipelotrichales	Erysipelotrichaceae	Clostridium XVIII
108	OTU_110	B6T0	HLB444T0	0.695052	ns	0.746284	0.401587		OTU_110	Bacteria	Firmicutes	Clostridia	Clostridiales	Lachnospiraceae	Clostridium XlVa
109	OTU_111	B6T0	HLB444T0	0.86313	ns	0.885937	0.176344		OTU_111	Bacteria	Firmicutes	Clostridia	Clostridiales	Ruminococcaceae	unclassified_Ruminococcaceae
110	OTU_112	B6T0	HLB444T0	0.0387019	*	0.104078	-2.41856		OTU_112	Bacteria	Firmicutes	Clostridia	Clostridiales	Ruminococcaceae	Oscillibacter
111	OTU_113	B6T0	HLB444T0	0.0404995	*	0.105995	-2.39087		OTU_113	Bacteria	Firmicutes	Clostridia	Clostridiales	Lachnospiraceae	unclassified_Lachnospiraceae
112	OTU_114	B6T0	HLB444T0	0.0677984	ns	0.146311	-2.07513		OTU_114	Bacteria	Firmicutes	Clostridia	Clostridiales	Ruminococcaceae	unclassified_Ruminococcaceae
113	OTU_115	B6T0	HLB444T0	0.00888494	**	0.0441724	3.35058		OTU_115	Bacteria	Firmicutes	Clostridia	Clostridiales	Ruminococcaceae	unclassified_Ruminococcaceae
114	OTU_116	B6T0	HLB444T0	0.00931268	**	0.0449684	3.74057		OTU_116	Bacteria	Firmicutes	Clostridia	Clostridiales	Ruminococcaceae	Ruminococcus
115	OTU_117	B6T0	HLB444T0	0.47012	ns	0.532234	-0.742648		OTU_117	Bacteria	Firmicutes	Clostridia	Clostridiales	Lachnospiraceae	unclassified_Lachnospiraceae
116	OTU_118	B6T0	HLB444T0	0.00301057	**	0.0234294	4.64554		OTU_118	Bacteria	Firmicutes	Clostridia	Clostridiales	Lachnospiraceae	Lactonifactor
117	OTU_119	B6T0	HLB444T0	0.149731	ns	0.243697	1.54548		OTU_119	Bacteria	Firmicutes	Clostridia	Clostridiales	Lachnospiraceae	unclassified_Lachnospiraceae
118	OTU_120	B6T0	HLB444T0	0.0269384	*	0.0837192	-2.63944		OTU_120	Bacteria	Firmicutes	Clostridia	Clostridiales	Ruminococcaceae	unclassified_Ruminococcaceae
119	OTU_121	B6T0	HLB444T0	0.0786597	ns	0.163733	-1.98226		OTU_121	Bacteria	Firmicutes	Clostridia	Clostridiales	Lachnospiraceae	Ruminococcus2
120	OTU_122	B6T0	HLB444T0	0.220644	ns	0.311694	-1.31619		OTU_122	Bacteria	Firmicutes	Clostridia	Clostridiales	Ruminococcaceae	unclassified_Ruminococcaceae
121	OTU_123	B6T0	HLB444T0	0.0257229	*	0.0807248	2.92669		OTU_123	Bacteria	Firmicutes	Clostridia	Clostridiales	Ruminococcaceae	Intestinimonas
122	OTU_124	B6T0	HLB444T0	0.0216615	*	0.0733803	-2.72337		OTU_124	Bacteria	Actinobacteria	Actinobacteria	Coriobacteriales	Coriobacteriaceae	unclassified_Coriobacteriaceae
123	OTU_125	B6T0	HLB444T0	0.019056	*	0.0685398	3.18082		OTU_125	Bacteria	Firmicutes	Clostridia	Clostridiales	Lachnospiraceae	Eisenbergiella
124	OTU_126	B6T0	HLB444T0	0.0211894	*	0.0723418	-2.78607		OTU_126	Bacteria	Firmicutes	Clostridia	Clostridiales	unclassified_Clostridiales	unclassified_Clostridiales
125	OTU_127	B6T0	HLB444T0	0.0487545	*	0.119384	-2.27759		OTU_127	Bacteria	Firmicutes	Clostridia	Clostridiales	Lachnospiraceae	Eisenbergiella
126	OTU_128	B6T0	HLB444T0	0.00453244	**	0.0295624	4.40732		OTU_128	Bacteria	Firmicutes	unclassified_Firmicutes	unclassified_Firmicutes	unclassified_Firmicutes	unclassified_Firmicutes
127	OTU_129	B6T0	HLB444T0	0.204124	ns	0.294883	1.37994		OTU_129	Bacteria	Firmicutes	Clostridia	Clostridiales	Ruminococcaceae	Oscillibacter
128	OTU_130	B6T0	HLB444T0	0.549477	ns	0.60675	-0.614851		OTU_130	Bacteria	Firmicutes	Clostridia	Clostridiales	Lachnospiraceae	Dorea
129	OTU_131	B6T0	HLB444T0	0.797736	ns	0.831511	0.263135		OTU_131	Bacteria	Firmicutes	Clostridia	Clostridiales	Lachnospiraceae	Clostridium XlVa
130	OTU_132	B6T0	HLB444T0	0.0036384	**	0.0264997	4.60618		OTU_132	Bacteria	Firmicutes	Clostridia	Clostridiales	Ruminococcaceae	Oscillibacter
131	OTU_133	B6T0	HLB444T0	0.556649	ns	0.613507	0.607695		OTU_133	Bacteria	Firmicutes	Clostridia	Clostridiales	Lachnospiraceae	Lachnospiracea_incertae_sedis
132	OTU_134	B6T0	HLB444T0	0.0527569	ns	0.125174	-2.2293		OTU_134	Bacteria	Firmicutes	Clostridia	Clostridiales	unclassified_Clostridiales	unclassified_Clostridiales
133	OTU_135	B6T0	HLB444T0	0.931104	ns	0.944066	0.08799		OTU_135	Bacteria	Firmicutes	Clostridia	Clostridiales	Lachnospiraceae	Blautia
134	OTU_136	B6T0	HLB444T0	0.715158	ns	0.763185	0.372427		OTU_136	Bacteria	Firmicutes	Clostridia	Clostridiales	Lachnospiraceae	Robinsoniella
135	OTU_137	B6T0	HLB444T0	0.155296	ns	0.250191	-1.55108		OTU_137	Bacteria	Firmicutes	Clostridia	Clostridiales	Lachnospiraceae	Eisenbergiella
136	OTU_138	B6T0	HLB444T0	0.702713	ns	0.7522	0.393675		OTU_138	Bacteria	Firmicutes	Clostridia	Clostridiales	Lachnospiraceae	Clostridium XlVa
137	OTU_139	B6T0	HLB444T0	0.0130051	*	0.0547781	3.40672		OTU_139	Bacteria	Firmicutes	Clostridia	Clostridiales	Ruminococcaceae	Pseudoflavonifractor
138	OTU_140	B6T0	HLB444T0	0.071749	ns	0.152576	-2.04014		OTU_140	Bacteria	Firmicutes	Clostridia	Clostridiales	Lachnospiraceae	unclassified_Lachnospiraceae
139	OTU_141	B6T0	HLB444T0	0.796404	ns	0.830618	-0.262784		OTU_141	Bacteria	Firmicutes	Clostridia	Clostridiales	Lachnospiraceae	unclassified_Lachnospiraceae
140	OTU_142	B6T0	HLB444T0	0.0299303	*	0.0900485	-2.57522		OTU_142	Bacteria	Firmicutes	Clostridia	Clostridiales	Lachnospiraceae	unclassified_Lachnospiraceae
141	OTU_143	B6T0	HLB444T0	0.0101101	*	0.0468765	-3.24299		OTU_143	Bacteria	Firmicutes	Clostridia	Clostridiales	Lachnospiraceae	unclassified_Lachnospiraceae
142	OTU_144	B6T0	HLB444T0	0.0355003	*	0.0999268	2.68876		OTU_144	Bacteria	Firmicutes	Clostridia	Clostridiales	Ruminococcaceae	Intestinimonas
143	OTU_145	B6T0	HLB444T0	0.0332303	*	0.0963293	2.7514		OTU_145	Bacteria	Firmicutes	Clostridia	Clostridiales	Ruminococcaceae	Oscillibacter
144	OTU_146	B6T0	HLB444T0	0.06738	ns	0.145768	2.22877		OTU_146	Bacteria	Firmicutes	Clostridia	Clostridiales	Lachnospiraceae	Clostridium XlVa
145	OTU_147	B6T0	HLB444T0	0.343436	ns	0.41288	-1		OTU_147	Bacteria	Firmicutes	Clostridia	Clostridiales	Lachnospiraceae	unclassified_Lachnospiraceae
146	OTU_148	B6T0	HLB444T0	0.0149007	*	0.0581392	-3.0023		OTU_148	Bacteria	Actinobacteria	Actinobacteria	Coriobacteriales	Coriobacteriaceae	Enterorhabdus
147	OTU_149	B6T0	HLB444T0	0.343436	ns	0.41288	-1		OTU_149	Bacteria	Firmicutes	Clostridia	Clostridiales	Lachnospiraceae	unclassified_Lachnospiraceae
148	OTU_150	B6T0	HLB444T0	0.899381	ns	0.916152	-0.128802		OTU_150	Bacteria	Firmicutes	Clostridia	Clostridiales	Lachnospiraceae	Clostridium XlVa
149	OTU_151	B6T0	HLB444T0	0.133356	ns	0.222005	-1.62954		OTU_151	Bacteria	Firmicutes	Clostridia	Clostridiales	Lachnospiraceae	unclassified_Lachnospiraceae
150	OTU_152	B6T0	HLB444T0	0.0373678	*	0.102061	2.5716		OTU_152	Bacteria	Firmicutes	Clostridia	Clostridiales	Lachnospiraceae	unclassified_Lachnospiraceae
151	OTU_153	B6T0	HLB444T0	0.226327	ns	0.317257	-1.26185		OTU_153	Bacteria	Firmicutes	Clostridia	Clostridiales	Lachnospiraceae	unclassified_Lachnospiraceae
152	OTU_154	B6T0	HLB444T0	0.0220417	*	0.0735284	3.06646		OTU_154	Bacteria	Firmicutes	Clostridia	Clostridiales	Lachnospiraceae	unclassified_Lachnospiraceae
153	OTU_155	B6T0	HLB444T0	0.035243	*	0.099684	2.58206		OTU_155	Bacteria	Firmicutes	Bacilli	Lactobacillales	Lactobacillaceae	Lactobacillus
154	OTU_156	B6T0	HLB444T0	0.842247	ns	0.869609	-0.202634		OTU_156	Bacteria	Firmicutes	Clostridia	Clostridiales	Lachnospiraceae	Murimonas
155	OTU_157	B6T0	HLB444T0	0.220754	ns	0.311694	1.32484		OTU_157	Bacteria	Firmicutes	Clostridia	Clostridiales	Lachnospiraceae	Clostridium XlVa
156	OTU_158	B6T0	HLB444T0	0.00107224	**	0.0128892	-4.7311		OTU_158	Bacteria	Firmicutes	Clostridia	Clostridiales	Ruminococcaceae	unclassified_Ruminococcaceae
157	OTU_159	B6T0	HLB444T0	0.255728	ns	0.348127	1.23838		OTU_159	Bacteria	Firmicutes	Clostridia	Clostridiales	Ruminococcaceae	Anaerotruncus
158	OTU_160	B6T0	HLB444T0	0.120317	ns	0.206191	1.79012		OTU_160	Bacteria	Firmicutes	unclassified_Firmicutes	unclassified_Firmicutes	unclassified_Firmicutes	unclassified_Firmicutes
159	OTU_161	B6T0	HLB444T0	0.455942	ns	0.517683	0.769451		OTU_161	Bacteria	Firmicutes	Clostridia	Clostridiales	Lachnospiraceae	Fusicatenibacter
160	OTU_162	B6T0	HLB444T0	0.168404	ns	0.262362	-1.49783		OTU_162	Bacteria	Firmicutes	Clostridia	Clostridiales	Ruminococcaceae	Hydrogenoanaerobacterium
161	OTU_163	B6T0	HLB444T0	0.0235149	*	0.0762599	3.0161		OTU_163	Bacteria	Firmicutes	Clostridia	Clostridiales	Lachnospiraceae	unclassified_Lachnospiraceae
162	OTU_164	B6T0	HLB444T0	0.934097	ns	0.946552	0.0854659		OTU_164	Bacteria	Cyanobacteria/Chloroplast	Chloroplast	unclassified_Chloroplast	Chloroplast	Streptophyta
163	OTU_165	B6T0	HLB444T0	0.145513	ns	0.238384	1.56043		OTU_165	Bacteria	Firmicutes	Erysipelotrichia	Erysipelotrichales	Erysipelotrichaceae	Coprobacillus
164	OTU_166	B6T0	HLB444T0	0.0460691	*	0.115702	-2.31222		OTU_166	Bacteria	Firmicutes	Clostridia	Clostridiales	Lachnospiraceae	Anaerostipes
165	OTU_167	B6T0	HLB444T0	0.223034	ns	0.313272	1.31214		OTU_167	Bacteria	Firmicutes	Clostridia	Clostridiales	Lachnospiraceae	Clostridium XlVa
166	OTU_168	B6T0	HLB444T0	0.114203	ns	0.198634	1.83522		OTU_168	Bacteria	Firmicutes	Clostridia	Clostridiales	Lachnospiraceae	unclassified_Lachnospiraceae
167	OTU_169	B6T0	HLB444T0	0.222615	ns	0.313057	-1.31009		OTU_169	Bacteria	Firmicutes	Clostridia	Clostridiales	Lachnospiraceae	Butyrivibrio
168	OTU_170	B6T0	HLB444T0	0.0374557	*	0.102126	2.65933		OTU_170	Bacteria	Firmicutes	Clostridia	Clostridiales	Lachnospiraceae	unclassified_Lachnospiraceae
169	OTU_171	B6T0	HLB444T0	0.61044	ns	0.664829	-0.521696		OTU_171	Bacteria	Firmicutes	Clostridia	Clostridiales	Ruminococcaceae	unclassified_Ruminococcaceae
170	OTU_172	B6T0	HLB444T0	0.0115103	*	0.0513265	3.58954		OTU_172	Bacteria	Firmicutes	Clostridia	Clostridiales	Lachnospiraceae	unclassified_Lachnospiraceae
171	OTU_173	B6T0	HLB444T0	0.529824	ns	0.58802	-0.644064		OTU_173	Bacteria	Firmicutes	Clostridia	Clostridiales	Lachnospiraceae	Ruminococcus2
172	OTU_174	B6T0	HLB444T0	0.188674	ns	0.278548	-1.42061		OTU_174	Bacteria	Firmicutes	Clostridia	Clostridiales	Lachnospiraceae	Clostridium XlVa
173	OTU_175	B6T0	HLB444T0	0.294647	ns	0.388126	-1.10255		OTU_175	Bacteria	Actinobacteria	Actinobacteria	Coriobacteriales	Coriobacteriaceae	Enterorhabdus
174	OTU_176	B6T0	HLB444T0	0.605207	ns	0.660776	-0.528662		OTU_176	Bacteria	Firmicutes	Clostridia	Clostridiales	Lachnospiraceae	Clostridium XlVa
175	OTU_177	B6T0	HLB444T0	0.153033	ns	0.248147	-1.56067		OTU_177	Bacteria	Firmicutes	Clostridia	Clostridiales	Ruminococcaceae	unclassified_Ruminococcaceae
176	OTU_178	B6T0	HLB444T0	0.0491236	*	0.119593	-2.27298		OTU_178	Bacteria	Firmicutes	Clostridia	Clostridiales	Lachnospiraceae	Eisenbergiella
177	OTU_179	B6T0	HLB444T0	0.307603	ns	0.400365	1.06443		OTU_179	Bacteria	Firmicutes	Clostridia	Clostridiales	Lachnospiraceae	Clostridium XlVb
178	OTU_180	B6T0	HLB444T0	0.0117546	*	0.0517558	-3.1491		OTU_180	Bacteria	Firmicutes	Clostridia	Clostridiales	Clostridiales_Incertae Sedis XIII	Anaerovorax
179	OTU_181	B6T0	HLB444T0	0.343436	ns	0.41288	-1		OTU_181	Bacteria	Firmicutes	Clostridia	Clostridiales	Lachnospiraceae	unclassified_Lachnospiraceae
180	OTU_182	B6T0	HLB444T0	0.573891	ns	0.630919	-0.582334		OTU_182	Bacteria	Firmicutes	Clostridia	Clostridiales	Lachnospiraceae	unclassified_Lachnospiraceae
181	OTU_183	B6T0	HLB444T0	0.00426575	**	0.0291271	4.46377		OTU_183	Bacteria	Firmicutes	Clostridia	Clostridiales	Lachnospiraceae	unclassified_Lachnospiraceae
182	OTU_184	B6T0	HLB444T0	0.000480918	***	0.00815416	6.83746		OTU_184	Bacteria	Firmicutes	Clostridia	Clostridiales	Lachnospiraceae	Clostridium XlVa
183	OTU_185	B6T0	HLB444T0	0.794596	ns	0.829324	0.266632		OTU_185	Bacteria	Firmicutes	Clostridia	Clostridiales	Ruminococcaceae	unclassified_Ruminococcaceae
184	OTU_186	B6T0	HLB444T0	0.794689	ns	0.829324	-0.265151		OTU_186	Bacteria	Firmicutes	Clostridia	Clostridiales	Ruminococcaceae	Ruminococcus
185	OTU_187	B6T0	HLB444T0	0.0820818	ns	0.1664	1.88043		OTU_187	Bacteria	Firmicutes	Clostridia	Clostridiales	Ruminococcaceae	Oscillibacter
186	OTU_188	B6T0	HLB444T0	0.0182539	*	0.0668631	-2.87744		OTU_188	Bacteria	Firmicutes	Clostridia	Clostridiales	Lachnospiraceae	unclassified_Lachnospiraceae
187	OTU_189	B6T0	HLB444T0	0.249053	ns	0.340112	-1.20686		OTU_189	Bacteria	Cyanobacteria/Chloroplast	Chloroplast	unclassified_Chloroplast	Chloroplast	Streptophyta
188	OTU_190	B6T0	HLB444T0	0.377656	ns	0.439217	-0.912689		OTU_190	Bacteria	Firmicutes	Clostridia	Clostridiales	Ruminococcaceae	unclassified_Ruminococcaceae
189	OTU_191	B6T0	HLB444T0	0.0636029	ns	0.140041	-2.1145		OTU_191	Bacteria	Firmicutes	Clostridia	Clostridiales	Lachnospiraceae	unclassified_Lachnospiraceae
190	OTU_192	B6T0	HLB444T0	0.941165	ns	0.952058	0.0752772		OTU_192	Bacteria	Firmicutes	Clostridia	Clostridiales	Lachnospiraceae	Ruminococcus2
191	OTU_193	B6T0	HLB444T0	0.0126478	*	0.0541872	3.51153		OTU_193	Bacteria	Firmicutes	Clostridia	Clostridiales	Lachnospiraceae	unclassified_Lachnospiraceae
192	OTU_194	B6T0	HLB444T0	0.750625	ns	0.791371	-0.324046		OTU_194	Bacteria	Firmicutes	Clostridia	Clostridiales	Lachnospiraceae	unclassified_Lachnospiraceae
193	OTU_195	B6T0	HLB444T0	0.0493353	*	0.119942	2.19978		OTU_195	Bacteria	Firmicutes	Clostridia	Clostridiales	Ruminococcaceae	unclassified_Ruminococcaceae
194	OTU_196	B6T0	HLB444T0	0.213746	ns	0.305002	-1.33791		OTU_196	Bacteria	Firmicutes	Clostridia	Clostridiales	Lachnospiraceae	Clostridium XlVb
195	OTU_197	B6T0	HLB444T0	0.00447811	**	0.0295624	3.44774		OTU_197	Bacteria	Firmicutes	Clostridia	Clostridiales	Ruminococcaceae	unclassified_Ruminococcaceae
196	OTU_198	B6T0	HLB444T0	0.00723283	**	0.0395094	-3.45366		OTU_198	Bacteria	Firmicutes	Clostridia	Clostridiales	Lachnospiraceae	Eisenbergiella
197	OTU_199	B6T0	HLB444T0	0.343436	ns	0.41288	-1		OTU_199	Bacteria	Firmicutes	Clostridia	Clostridiales	Lachnospiraceae	unclassified_Lachnospiraceae
198	OTU_200	B6T0	HLB444T0	0.704879	ns	0.754057	0.386105		OTU_200	Bacteria	Bacteroidetes	Bacteroidia	Bacteroidales	Porphyromonadaceae	unclassified_Porphyromonadaceae
199	OTU_201	B6T0	HLB444T0	0.0277098	*	0.0852004	-2.62222		OTU_201	Bacteria	Firmicutes	Clostridia	Clostridiales	Ruminococcaceae	unclassified_Ruminococcaceae
200	OTU_202	B6T0	HLB444T0	0.0197794	*	0.0694264	3.15141		OTU_202	Bacteria	Firmicutes	Clostridia	Clostridiales	Lachnospiraceae	unclassified_Lachnospiraceae
201	OTU_203	B6T0	HLB444T0	0.0994869	ns	0.181553	-1.82609		OTU_203	Bacteria	Firmicutes	Clostridia	Clostridiales	Ruminococcaceae	Oscillibacter
202	OTU_204	B6T0	HLB444T0	0.091674	ns	0.173803	-1.88769		OTU_204	Bacteria	Firmicutes	Clostridia	Clostridiales	Lachnospiraceae	unclassified_Lachnospiraceae
203	OTU_205	B6T0	HLB444T0	0.180829	ns	0.271732	-1.45062		OTU_205	Bacteria	Firmicutes	Clostridia	Clostridiales	Ruminococcaceae	Pseudoflavonifractor
204	OTU_206	B6T0	HLB444T0	0.112618	ns	0.196268	-1.75799		OTU_206	Bacteria	Firmicutes	Clostridia	Clostridiales	Ruminococcaceae	Butyricicoccus
205	OTU_207	B6T0	HLB444T0	0.00022904	***	0.00532158	5.92414		OTU_207	Bacteria	Firmicutes	Clostridia	Clostridiales	Lachnospiraceae	unclassified_Lachnospiraceae
206	OTU_209	B6T0	HLB444T0	0.0397949	*	0.105237	2.61608		OTU_209	Bacteria	Firmicutes	Clostridia	Clostridiales	Ruminococcaceae	Clostridium IV
207	OTU_210	B6T0	HLB444T0	0.235881	ns	0.326719	-1.27016		OTU_210	Bacteria	Firmicutes	Clostridia	Clostridiales	Ruminococcaceae	Flavonifractor
208	OTU_211	B6T0	HLB444T0	0.0162052	*	0.0619841	3.292		OTU_211	Bacteria	Firmicutes	Clostridia	Clostridiales	Lachnospiraceae	unclassified_Lachnospiraceae
209	OTU_212	B6T0	HLB444T0	0.00330581	**	0.0249076	-3.95969		OTU_212	Bacteria	Firmicutes	Clostridia	Clostridiales	Lachnospiraceae	unclassified_Lachnospiraceae
210	OTU_213	B6T0	HLB444T0	0.126133	ns	0.212819	1.75863		OTU_213	Bacteria	Firmicutes	Clostridia	Clostridiales	Ruminococcaceae	Anaerotruncus
211	OTU_214	B6T0	HLB444T0	0.337783	ns	0.41288	-0.992024		OTU_214	Bacteria	Bacteroidetes	Bacteroidia	Bacteroidales	unclassified_Bacteroidales	unclassified_Bacteroidales
212	OTU_215	B6T0	HLB444T0	0.0113395	*	0.0511756	3.60198		OTU_215	Bacteria	Firmicutes	Clostridia	Clostridiales	Lachnospiraceae	unclassified_Lachnospiraceae
213	OTU_216	B6T0	HLB444T0	0.0467016	*	0.116621	-2.30388		OTU_216	Bacteria	Firmicutes	Clostridia	Clostridiales	Lachnospiraceae	Eisenbergiella
214	OTU_217	B6T0	HLB444T0	0.110091	ns	0.193991	1.87206		OTU_217	Bacteria	Firmicutes	Clostridia	Clostridiales	Lachnospiraceae	unclassified_Lachnospiraceae
215	OTU_218	B6T0	HLB444T0	0.0797952	ns	0.165853	-1.96378		OTU_218	Bacteria	Actinobacteria	Actinobacteria	Coriobacteriales	Coriobacteriaceae	unclassified_Coriobacteriaceae
216	OTU_220	B6T0	HLB444T0	0.277836	ns	0.369884	1.15566		OTU_220	Bacteria	Firmicutes	Clostridia	Clostridiales	Ruminococcaceae	Anaerotruncus
217	OTU_221	B6T0	HLB444T0	0.00796292	**	0.0413032	3.90229		OTU_221	Bacteria	Firmicutes	Clostridia	Clostridiales	Lachnospiraceae	unclassified_Lachnospiraceae
218	OTU_222	B6T0	HLB444T0	0.644024	ns	0.696199	0.478651		OTU_222	Bacteria	Firmicutes	Clostridia	Clostridiales	Ruminococcaceae	unclassified_Ruminococcaceae
219	OTU_223	B6T0	HLB444T0	0.0160023	*	0.0613421	2.96629		OTU_223	Bacteria	Firmicutes	Clostridia	Clostridiales	Lachnospiraceae	unclassified_Lachnospiraceae
220	OTU_224	B6T0	HLB444T0	0.343436	ns	0.41288	-1		OTU_224	Bacteria	Firmicutes	Clostridia	Clostridiales	Ruminococcaceae	Clostridium IV
221	OTU_225	B6T0	HLB444T0	0.0847417	ns	0.168904	1.88541		OTU_225	Bacteria	Firmicutes	Clostridia	Clostridiales	Lachnospiraceae	unclassified_Lachnospiraceae
222	OTU_226	B6T0	HLB444T0	0.0512101	ns	0.123299	2.16731		OTU_226	Bacteria	Firmicutes	Clostridia	Clostridiales	Ruminococcaceae	Anaerotruncus
223	OTU_227	B6T0	HLB444T0	0.0419188	*	0.108554	-2.36986		OTU_227	Bacteria	Firmicutes	Clostridia	Clostridiales	Lachnospiraceae	unclassified_Lachnospiraceae
224	OTU_228	B6T0	HLB444T0	0.343436	ns	0.41288	-1		OTU_228	Bacteria	Firmicutes	Clostridia	Clostridiales	Lachnospiraceae	Clostridium XlVa
225	OTU_230	B6T0	HLB444T0	0.0828774	ns	0.1664	2.05896		OTU_230	Bacteria	Firmicutes	Clostridia	Clostridiales	Ruminococcaceae	Oscillibacter
226	OTU_231	B6T0	HLB444T0	0.00915848	**	0.0447696	-3.30487		OTU_231	Bacteria	Firmicutes	Clostridia	Clostridiales	Ruminococcaceae	unclassified_Ruminococcaceae
227	OTU_232	B6T0	HLB444T0	0.209721	ns	0.301971	1.40465		OTU_232	Bacteria	Firmicutes	Clostridia	Clostridiales	Ruminococcaceae	unclassified_Ruminococcaceae
228	OTU_234	B6T0	HLB444T0	0.00806559	**	0.041589	-3.38478		OTU_234	Bacteria	Firmicutes	Clostridia	Clostridiales	Ruminococcaceae	Oscillibacter
229	OTU_235	B6T0	HLB444T0	0.000745334	***	0.0108281	6.30036		OTU_235	Bacteria	Firmicutes	Clostridia	Clostridiales	Ruminococcaceae	Oscillibacter
230	OTU_236	B6T0	HLB444T0	0.0619899	ns	0.138212	-2.13031		OTU_236	Bacteria	Firmicutes	Clostridia	Clostridiales	Lachnospiraceae	unclassified_Lachnospiraceae
231	OTU_237	B6T0	HLB444T0	0.772657	ns	0.810201	-0.294178		OTU_237	Bacteria	Firmicutes	Clostridia	Clostridiales	Clostridiales_Incertae Sedis XIII	Anaerovorax
232	OTU_238	B6T0	HLB444T0	0.00922029	**	0.0447696	3.7763		OTU_238	Bacteria	Firmicutes	Clostridia	Clostridiales	Lachnospiraceae	unclassified_Lachnospiraceae
233	OTU_239	B6T0	HLB444T0	0.355918	ns	0.417546	1		OTU_239	Bacteria	Firmicutes	Clostridia	Clostridiales	Lachnospiraceae	unclassified_Lachnospiraceae
234	OTU_240	B6T0	HLB444T0	0.0405062	*	0.105995	2.48299		OTU_240	Bacteria	Firmicutes	Clostridia	Clostridiales	Ruminococcaceae	unclassified_Ruminococcaceae
235	OTU_241	B6T0	HLB444T0	0.197581	ns	0.287091	-1.37809		OTU_241	Bacteria	Actinobacteria	Actinobacteria	Coriobacteriales	Coriobacteriaceae	Enterorhabdus
236	OTU_242	B6T0	HLB444T0	0.0324779	*	0.0950946	-2.52543		OTU_242	Bacteria	Firmicutes	Clostridia	Clostridiales	Lachnospiraceae	unclassified_Lachnospiraceae
237	OTU_243	B6T0	HLB444T0	0.0800371	ns	0.165961	2.10397		OTU_243	Bacteria	Firmicutes	Clostridia	Clostridiales	Clostridiales_Incertae Sedis XIII	Anaerovorax
238	OTU_244	B6T0	HLB444T0	0.155774	ns	0.250472	1.62088		OTU_244	Bacteria	Firmicutes	Clostridia	Clostridiales	Lachnospiraceae	unclassified_Lachnospiraceae
239	OTU_245	B6T0	HLB444T0	0.181103	ns	0.271732	-1.44961		OTU_245	Bacteria	Firmicutes	Clostridia	Clostridiales	Lachnospiraceae	Eisenbergiella
240	OTU_246	B6T0	HLB444T0	0.52374	ns	0.582378	0.664774		OTU_246	Bacteria	Firmicutes	Clostridia	Clostridiales	Lachnospiraceae	Lachnospiracea_incertae_sedis
241	OTU_248	B6T0	HLB444T0	0.153559	ns	0.248768	1.5408		OTU_248	Bacteria	Firmicutes	Clostridia	Clostridiales	Ruminococcaceae	Intestinimonas
242	OTU_249	B6T0	HLB444T0	0.0619672	ns	0.138212	2.22147		OTU_249	Bacteria	Firmicutes	Clostridia	Clostridiales	Ruminococcaceae	Intestinimonas
243	OTU_250	B6T0	HLB444T0	0.109561	ns	0.193253	1.87732		OTU_250	Bacteria	Firmicutes	Clostridia	Clostridiales	Ruminococcaceae	unclassified_Ruminococcaceae
244	OTU_251	B6T0	HLB444T0	0.343436	ns	0.41288	-1		OTU_251	Bacteria	Firmicutes	Clostridia	Clostridiales	Lachnospiraceae	unclassified_Lachnospiraceae
245	OTU_252	B6T0	HLB444T0	0.484855	ns	0.547144	0.741967		OTU_252	Bacteria	Firmicutes	Clostridia	Clostridiales	Catabacteriaceae	Catabacter
246	OTU_253	B6T0	HLB444T0	0.433623	ns	0.495407	-0.805522		OTU_253	Bacteria	Firmicutes	Clostridia	Clostridiales	Catabacteriaceae	Catabacter
247	OTU_254	B6T0	HLB444T0	0.0719867	ns	0.15271	-2.03809		OTU_254	Bacteria	Firmicutes	Clostridia	Clostridiales	Lachnospiraceae	Clostridium XlVa
248	OTU_255	B6T0	HLB444T0	0.18735	ns	0.277297	-1.42696		OTU_255	Bacteria	Firmicutes	Clostridia	Clostridiales	Ruminococcaceae	unclassified_Ruminococcaceae
249	OTU_256	B6T0	HLB444T0	0.00476077	**	0.0305913	4.36188		OTU_256	Bacteria	Firmicutes	unclassified_Firmicutes	unclassified_Firmicutes	unclassified_Firmicutes	unclassified_Firmicutes
250	OTU_257	B6T0	HLB444T0	0.489459	ns	0.550917	0.712845		OTU_257	Bacteria	Firmicutes	Clostridia	Clostridiales	Lachnospiraceae	unclassified_Lachnospiraceae
251	OTU_258	B6T0	HLB444T0	0.0196461	*	0.0692368	-2.83237		OTU_258	Bacteria	Firmicutes	Clostridia	Clostridiales	Lachnospiraceae	unclassified_Lachnospiraceae
252	OTU_259	B6T0	HLB444T0	0.167921	ns	0.262362	-1.49972		OTU_259	Bacteria	Firmicutes	Clostridia	Clostridiales	Ruminococcaceae	Anaerotruncus
253	OTU_260	B6T0	HLB444T0	0.48023	ns	0.542508	0.729247		OTU_260	Bacteria	Firmicutes	Clostridia	Clostridiales	Lachnospiraceae	unclassified_Lachnospiraceae
254	OTU_261	B6T0	HLB444T0	0.0826073	ns	0.1664	2.08111		OTU_261	Bacteria	Firmicutes	Clostridia	Clostridiales	Clostridiales_Incertae Sedis XIII	Anaerovorax
255	OTU_262	B6T0	HLB444T0	0.171041	ns	0.26382	-1.48756		OTU_262	Bacteria	Firmicutes	Clostridia	Clostridiales	Clostridiales_Incertae Sedis XIII	Anaerovorax
256	OTU_263	B6T0	HLB444T0	0.29577	ns	0.388726	-1.08544		OTU_263	Bacteria	Proteobacteria	Alphaproteobacteria	unclassified_Alphaproteobacteria	unclassified_Alphaproteobacteria	unclassified_Alphaproteobacteria
257	OTU_264	B6T0	HLB444T0	0.216466	ns	0.307628	-1.32856		OTU_264	Bacteria	Firmicutes	Clostridia	Clostridiales	Ruminococcaceae	Intestinimonas
258	OTU_265	B6T0	HLB444T0	0.0488327	*	0.119384	2.46432		OTU_265	Bacteria	Firmicutes	Clostridia	Clostridiales	Ruminococcaceae	Oscillibacter
259	OTU_266	B6T0	HLB444T0	0.0454338	*	0.114601	2.51761		OTU_266	Bacteria	Firmicutes	Erysipelotrichia	Erysipelotrichales	Erysipelotrichaceae	Erysipelotrichaceae_incertae_sedis
260	OTU_267	B6T0	HLB444T0	0.343436	ns	0.41288	-1		OTU_267	Bacteria	Firmicutes	Clostridia	Clostridiales	Peptococcaceae 1	unclassified_Peptococcaceae 1
261	OTU_268	B6T0	HLB444T0	0.343436	ns	0.41288	-1		OTU_268	Bacteria	Firmicutes	Clostridia	Clostridiales	Lachnospiraceae	Clostridium XlVa
262	OTU_269	B6T0	HLB444T0	0.355918	ns	0.417546	1		OTU_269	Bacteria	Firmicutes	Clostridia	Clostridiales	Ruminococcaceae	unclassified_Ruminococcaceae
263	OTU_270	B6T0	HLB444T0	0.0958658	ns	0.177139	1.97364		OTU_270	Bacteria	Firmicutes	unclassified_Firmicutes	unclassified_Firmicutes	unclassified_Firmicutes	unclassified_Firmicutes
264	OTU_271	B6T0	HLB444T0	0.172395	ns	0.264484	-1.47548		OTU_271	Bacteria	Firmicutes	Clostridia	Clostridiales	Ruminococcaceae	unclassified_Ruminococcaceae
265	OTU_272	B6T0	HLB444T0	0.0616895	ns	0.138212	-2.1333		OTU_272	Bacteria	Firmicutes	Clostridia	Clostridiales	unclassified_Clostridiales	unclassified_Clostridiales
266	OTU_273	B6T0	HLB444T0	0.228181	ns	0.318305	-1.2931		OTU_273	Bacteria	Firmicutes	Clostridia	Clostridiales	Eubacteriaceae	Anaerofustis
267	OTU_274	B6T0	HLB444T0	0.18563	ns	0.275685	-1.43313		OTU_274	Bacteria	Firmicutes	Clostridia	Clostridiales	Ruminococcaceae	Oscillibacter
268	OTU_275	B6T0	HLB444T0	0.151749	ns	0.246751	1.54414		OTU_275	Bacteria	Firmicutes	Clostridia	Clostridiales	Lachnospiraceae	Clostridium XlVa
269	OTU_276	B6T0	HLB444T0	0.52097	ns	0.580405	-0.657373		OTU_276	Bacteria	Firmicutes	Clostridia	Clostridiales	unclassified_Clostridiales	unclassified_Clostridiales
270	OTU_277	B6T0	HLB444T0	0.189765	ns	0.279353	1.4376		OTU_277	Bacteria	Firmicutes	Clostridia	Clostridiales	Clostridiales_Incertae Sedis XIII	Anaerovorax
271	OTU_278	B6T0	HLB444T0	0.00271533	**	0.0217724	4.49777		OTU_278	Bacteria	Firmicutes	Clostridia	Clostridiales	Ruminococcaceae	Intestinimonas
272	OTU_279	B6T0	HLB444T0	0.239509	ns	0.329655	-1.25956		OTU_279	Bacteria	Firmicutes	Clostridia	Clostridiales	Catabacteriaceae	Catabacter
273	OTU_280	B6T0	HLB444T0	0.0868705	ns	0.171002	2.04476		OTU_280	Bacteria	Firmicutes	Clostridia	Clostridiales	Lachnospiraceae	unclassified_Lachnospiraceae
274	OTU_281	B6T0	HLB444T0	0.0934176	ns	0.174543	1.9923		OTU_281	Bacteria	Firmicutes	Clostridia	Clostridiales	Ruminococcaceae	Intestinimonas
275	OTU_283	B6T0	HLB444T0	0.0397097	*	0.105237	-2.40288		OTU_283	Bacteria	Firmicutes	Clostridia	Clostridiales	Ruminococcaceae	Oscillibacter
276	OTU_284	B6T0	HLB444T0	0.165365	ns	0.262065	-1.50984		OTU_284	Bacteria	Firmicutes	Clostridia	Clostridiales	Lachnospiraceae	Acetatifactor
277	OTU_285	B6T0	HLB444T0	0.343436	ns	0.41288	-1		OTU_285	Bacteria	Firmicutes	Clostridia	Clostridiales	Ruminococcaceae	Intestinimonas
278	OTU_286	B6T0	HLB444T0	0.0310289	*	0.0927153	-2.55325		OTU_286	Bacteria	Firmicutes	Clostridia	Clostridiales	unclassified_Clostridiales	unclassified_Clostridiales
279	OTU_288	B6T0	HLB444T0	0.054682	ns	0.127276	-2.1702		OTU_288	Bacteria	Firmicutes	Clostridia	Clostridiales	Ruminococcaceae	Oscillibacter
280	OTU_290	B6T0	HLB444T0	0.100488	ns	0.182402	1.93967		OTU_290	Bacteria	Firmicutes	Clostridia	Clostridiales	Lachnospiraceae	Lachnospiracea_incertae_sedis
281	OTU_291	B6T0	HLB444T0	0.168404	ns	0.262362	-1.49783		OTU_291	Bacteria	Firmicutes	Clostridia	Clostridiales	Lachnospiraceae	Fusicatenibacter
282	OTU_292	B6T0	HLB444T0	0.14802	ns	0.24136	-1.58239		OTU_292	Bacteria	Firmicutes	Clostridia	Clostridiales	Lachnospiraceae	unclassified_Lachnospiraceae
283	OTU_293	B6T0	HLB444T0	0.258907	ns	0.350829	-1.20507		OTU_293	Bacteria	Firmicutes	Clostridia	Clostridiales	unclassified_Clostridiales	unclassified_Clostridiales
284	OTU_294	B6T0	HLB444T0	0.0535265	ns	0.125759	-2.22043		OTU_294	Bacteria	Firmicutes	Clostridia	Clostridiales	Peptococcaceae 1	unclassified_Peptococcaceae 1
285	OTU_295	B6T0	HLB444T0	0.0358232	*	0.0999584	-2.46568		OTU_295	Bacteria	Firmicutes	Clostridia	Clostridiales	Lachnospiraceae	Eisenbergiella
286	OTU_296	B6T0	HLB444T0	0.168738	ns	0.262382	-1.49652		OTU_296	Bacteria	Firmicutes	Clostridia	Clostridiales	Lachnospiraceae	unclassified_Lachnospiraceae
287	OTU_297	B6T0	HLB444T0	0.255917	ns	0.348127	1.21413		OTU_297	Bacteria	Firmicutes	Clostridia	Clostridiales	Lachnospiraceae	unclassified_Lachnospiraceae
288	OTU_298	B6T0	HLB444T0	0.343436	ns	0.41288	-1		OTU_298	Bacteria	Firmicutes	Clostridia	Clostridiales	unclassified_Clostridiales	unclassified_Clostridiales
289	OTU_299	B6T0	HLB444T0	0.0964377	ns	0.177632	1.96935		OTU_299	Bacteria	Firmicutes	Clostridia	Clostridiales	Lachnospiraceae	Clostridium XlVb
290	OTU_300	B6T0	HLB444T0	0.392948	ns	0.454883	0.919385		OTU_300	Bacteria	Firmicutes	Clostridia	Clostridiales	Ruminococcaceae	Anaerotruncus
291	OTU_302	B6T0	HLB444T0	0.0947453	ns	0.175812	-1.84776		OTU_302	Bacteria	Firmicutes	Clostridia	Clostridiales	Lachnospiraceae	Ruminococcus2
292	OTU_304	B6T0	HLB444T0	0.0812994	ns	0.1664	-1.96263		OTU_304	Bacteria	Firmicutes	Clostridia	Clostridiales	Ruminococcaceae	Anaerotruncus
293	OTU_305	B6T0	HLB444T0	0.123895	ns	0.210057	-1.69717		OTU_305	Bacteria	Firmicutes	unclassified_Firmicutes	unclassified_Firmicutes	unclassified_Firmicutes	unclassified_Firmicutes
294	OTU_306	B6T0	HLB444T0	0.343436	ns	0.41288	-1		OTU_306	Bacteria	Firmicutes	Clostridia	Clostridiales	Ruminococcaceae	unclassified_Ruminococcaceae
295	OTU_307	B6T0	HLB444T0	0.0815174	ns	0.1664	-1.96097		OTU_307	Bacteria	Firmicutes	Clostridia	Clostridiales	Lachnospiraceae	Clostridium XlVb
296	OTU_308	B6T0	HLB444T0	0.00446267	**	0.0295624	4.42172		OTU_308	Bacteria	Firmicutes	Clostridia	Clostridiales	Lachnospiraceae	unclassified_Lachnospiraceae
297	OTU_309	B6T0	HLB444T0	0.0928406	ns	0.174543	1.99508		OTU_309	Bacteria	Firmicutes	Clostridia	Clostridiales	Lachnospiraceae	unclassified_Lachnospiraceae
298	OTU_310	B6T0	HLB444T0	0.747136	ns	0.789703	-0.329038		OTU_310	Bacteria	Firmicutes	Clostridia	Clostridiales	Lachnospiraceae	unclassified_Lachnospiraceae
299	OTU_311	B6T0	HLB444T0	0.749525	ns	0.790688	-0.325201		OTU_311	Bacteria	Proteobacteria	Gammaproteobacteria	Enterobacteriales	Enterobacteriaceae	Escherichia/Shigella
300	OTU_312	B6T0	HLB444T0	0.174374	ns	0.2668	-1.47477		OTU_312	Bacteria	Firmicutes	Clostridia	Clostridiales	Lachnospiraceae	unclassified_Lachnospiraceae
301	OTU_314	B6T0	HLB444T0	0.0273551	*	0.0843329	-2.63008		OTU_314	Bacteria	Firmicutes	Clostridia	Clostridiales	Lachnospiraceae	unclassified_Lachnospiraceae
302	OTU_315	B6T0	HLB444T0	0.177091	ns	0.268069	-1.46451		OTU_315	Bacteria	Firmicutes	Clostridia	Clostridiales	Lachnospiraceae	unclassified_Lachnospiraceae
303	OTU_316	B6T0	HLB444T0	0.0903193	ns	0.173236	-1.89701		OTU_316	Bacteria	Firmicutes	Clostridia	Clostridiales	Lachnospiraceae	unclassified_Lachnospiraceae
304	OTU_317	B6T0	HLB444T0	0.00674084	**	0.037766	4.04807		OTU_317	Bacteria	Firmicutes	Clostridia	Clostridiales	Lachnospiraceae	unclassified_Lachnospiraceae
305	OTU_318	B6T0	HLB444T0	0.0827935	ns	0.1664	-1.9513		OTU_318	Bacteria	Firmicutes	Clostridia	Clostridiales	Ruminococcaceae	unclassified_Ruminococcaceae
306	OTU_319	B6T0	HLB444T0	0.343436	ns	0.41288	-1		OTU_319	Bacteria	Firmicutes	Clostridia	Clostridiales	Lachnospiraceae	Fusicatenibacter
307	OTU_321	B6T0	HLB444T0	0.355918	ns	0.417546	1		OTU_321	Bacteria	Firmicutes	Clostridia	Clostridiales	Lachnospiraceae	Coprococcus
308	OTU_322	B6T0	HLB444T0	0.422762	ns	0.485219	0.835897		OTU_322	Bacteria	Firmicutes	Clostridia	Clostridiales	Ruminococcaceae	unclassified_Ruminococcaceae
309	OTU_323	B6T0	HLB444T0	0.99847	ns	0.998867	-0.00195883		OTU_323	Bacteria	Firmicutes	Clostridia	Clostridiales	Lachnospiraceae	unclassified_Lachnospiraceae
310	OTU_324	B6T0	HLB444T0	0.0363205	*	0.0999814	2.68444		OTU_324	Bacteria	Firmicutes	Clostridia	Clostridiales	Lachnospiraceae	Roseburia
311	OTU_325	B6T0	HLB444T0	0.267673	ns	0.35932	1.20337		OTU_325	Bacteria	Firmicutes	Clostridia	Clostridiales	Ruminococcaceae	Oscillibacter
312	OTU_326	B6T0	HLB444T0	0.0229797	*	0.0759328	-2.73648		OTU_326	Bacteria	Firmicutes	Clostridia	Clostridiales	Catabacteriaceae	Catabacter
313	OTU_327	B6T0	HLB444T0	0.168404	ns	0.262362	-1.49783		OTU_327	Bacteria	Firmicutes	Clostridia	Clostridiales	Lachnospiraceae	unclassified_Lachnospiraceae
314	OTU_328	B6T0	HLB444T0	0.191453	ns	0.280285	-1.41244		OTU_328	Bacteria	Firmicutes	Clostridia	Clostridiales	Ruminococcaceae	unclassified_Ruminococcaceae
315	OTU_329	B6T0	HLB444T0	0.842804	ns	0.869671	-0.202245		OTU_329	Bacteria	Firmicutes	Clostridia	Clostridiales	Lachnospiraceae	Clostridium XlVa
316	OTU_330	B6T0	HLB444T0	0.343436	ns	0.41288	-1		OTU_330	Bacteria	Firmicutes	Clostridia	Clostridiales	Ruminococcaceae	unclassified_Ruminococcaceae
317	OTU_331	B6T0	HLB444T0	0.487532	ns	0.549455	0.734401		OTU_331	Bacteria	Firmicutes	Clostridia	Clostridiales	Lachnospiraceae	unclassified_Lachnospiraceae
318	OTU_333	B6T0	HLB444T0	0.111095	ns	0.194974	1.85672		OTU_333	Bacteria	Actinobacteria	Actinobacteria	Coriobacteriales	Coriobacteriaceae	unclassified_Coriobacteriaceae
319	OTU_334	B6T0	HLB444T0	0.355918	ns	0.417546	1		OTU_334	Bacteria	Bacteroidetes	Bacteroidia	Bacteroidales	unclassified_Bacteroidales	unclassified_Bacteroidales
320	OTU_336	B6T0	HLB444T0	0.872685	ns	0.893646	0.163549		OTU_336	Bacteria	Firmicutes	Clostridia	Clostridiales	Lachnospiraceae	unclassified_Lachnospiraceae
321	OTU_337	B6T0	HLB444T0	0.000326155	***	0.00678713	4.71567		OTU_337	Bacteria	Bacteroidetes	Bacteroidia	Bacteroidales	Porphyromonadaceae	unclassified_Porphyromonadaceae
